# Supplementary material for: SARS-CoV-2 viral persistence in lung alveolar macrophages is controlled by IFN-γ and NK cells
Source: Nat Immunol. 2023 Nov 2;24(12):2068–79. doi: 10.1038/s41590-023-01661-4 (PMC10681903; doi:10.1038/s41590-023-01661-4)
Supplement: Supplementary file 4 — Figs. 1–8 and Extended Data Figs. 2, 4–7, Data for graphs depicted in Figs. 1–8 and Extended Data Figs. 2, 4–7. [file 41590_2023_1661_MOESM4_ESM.xlsx]

## Sheet: Fig 1 a and extended data 1
		Tracheal genomique RNA
		Omicron											Wuhan
		Omicron_2	Omicron_3	Omicron_5	Omicron_6	Omicron_9	Omicron_10	Omicron_8	Omicron_7	Omicron_1	Omicron_4		Wuhan_7	Wuhan_3	Wuhan_4	Wuhan_9	Wuhan_2	Wuhan_10	Wuhan_8	Wuhan_6	Wuhan_11	Wuhan_1	Wuhan_12	Wuhan_5	Wuhan_13	Wuhan_14	Wuhan_15
Time(day)	0	476	476	476	476	476	476	476	476	476	476		476	476	476	476	476	476	476	476	476	476	476	476	476	476	476
	1					228202			94898	107636	143720		11845421	1447505	1.93897e+07	9.99956e+06	19539565	11156417	2.27992e+06	8.37659e+06	476	476	3.56349e+06	1.42538e+06	8153258	20795	38830748
	2	149550	16964290	128021	14446389	710898	4492824	481170	412676	884265	9442222		4.38698e+06	1.96962e+06	793252341	7.06926e+07	4.18891e+06	8737603	4.41963e+07	4.9241e+06	11130347	10828500	16008.1	2.12727e+06	500409	210373	47432357
	3	3040	680245	288717	72292954	32007	37832707	11363600	170661	702879	394873		2561.25	1.59944e+07	1.27936e+07	2.48145e+06	224572	32651	769851	511883	704669	782085	122229	108061	4988	2930	1525292
	4	476	101744	19969	215264	476	65961	9073903		45520				3.64677e+06	1.42538e+06	250134	13936.3	47220	55301.3	119438	65987	25681		476	66390	619175	1390
	5						351547	3534	476	5532	1643		340358	278605	42237	3302.23	20013.3		39713.7	64013.7			18246.9	476
	6
	7	476	4334	13842	2873936	476	307647		609	55158	49157		204751	143681	84461.6	4928.31	10726.3		476	476			707.93	476
	9												476	2096.56	3202.07	476	1040.39	58729	476	476	1451	476	476	476	476	671	773
	10	476	476	476	476	476	63902	126174	476		476
	11														476
	13												476	476	476								476
	14	476	476	476	476	476	476	10221										476			476	476			476	476	476
	16												476	476									476
	17
	19													476
	20												476	476				476			476		476		476	476	476
	21					476	476		476	476	476
	28						476	476					476										476
	70	476
	130
	180
	190
	200
	215
	235
	255
	265
		NASAL genomique RNA																											NASAL genomique RNA			Column B	Omicron n=10
		Omicron											Wuhan																	AUC		vs.	vs,
		Omicron_2	Omicron_3	Omicron_5	Omicron_6	Omicron_9	Omicron_10	Omicron_8	Omicron_7	Omicron_1	Omicron_4		Wuhan_7	Wuhan_3	Wuhan_4	Wuhan_9	Wuhan_2	Wuhan_10	Wuhan_8	Wuhan_6	Wuhan_11	Wuhan_1	Wuhan_12	Wuhan_5	Wuhan_13	Wuhan_14	Wuhan_15		Wuhan_7	30280234		Column A	Wuhan n =15
Time(day)	0	476	476	476	476	476	476	476	476	476	476		476	476	476	476	476	476	476	476	476	476	476	3128.95	476	476	476		Wuhan_3	434697394
	1							607		27411	4204		5.78832e+06	248003134	1782009	8.77267e+06	192519	175236	3.73199e+06	8.63861e+06	23721	1151168	476	1.56337e+06	1815	37730	947804		Wuhan_4	10350650		Mann Whitney test
	2	2707	476	11107869	12699584	1228	3369	476	5678	11429194	29216		13092524	1.74082e+07		7.07128e+06	1308506097	14832925	481303	1468712406	41399	33827113	2.63836e+07	740775	277136	2910885	1059207		Wuhan_9	20296429		P value	0.0096
	3	476	1053	2330971	27869359	476	11661402	74962	499	405343	11182			152679565	2.63911e+06		495933270	345912	127899063	6.96123e+07		134401841	3.14954e+07	143558323	18021		6990088		Wuhan_2	1821909436		Exact or approximate P value?	Exact
	4	476	476	179603	868115	476	476	476	499	2081709	1276		850902	6.8568e+06	1.57545e+06	527895	1.66222e+07	975262	992569	1.0803e+06	603214	139723	552856	31522.3	83882	18268	52563		Wuhan_10	16831264		P value summary	**
	5					476	13274756	1004	476	2863103			1.00024e+06	2.93951e+06	459572	36208.6	367600		557129	3.50804e+07			37920.7	6810.03					Wuhan_8	135117296		Significantly different (P < 0.05)?	Yes
	6																												Wuhan_6	1600705837		One- or two-tailed P value?	Two-tailed
	7	476	10784	1537456	92927	1129	4394296	101202	476	346482	476		977401	2.65951e+06	723859	20798.8	51598.7		587982	20481			520.27	544.87					Wuhan_11	1571928		Sum of ranks in column A,B	241 , 84
	9												37920.7	8319.45	2389.77	7077.33	476	476	476	476	53601	1336411	476	476	476	591328	14632		Wuhan_1	175617883		Mann-Whitney U	29
	10	476	476	30872	16261	476	1108	701	476	7406	476																		Wuhan_12	58490931
	11													476	476														Wuhan_5	145907332		Difference between medians
	13												476	476	476	476													Wuhan_13	430173		Median of column A	30280234, n=15
	14	476	476	503	476	476	476	476	476	1009	476							476			476	27693			476	476	476		Wuhan_14	6812870		Median of column B	168715, n=10
	16												476			476													Wuhan_15	9323971		Difference: Actual	-30111519
	17													476															Omicron_2	9059		Difference: Hodges-Lehmann	-20286875
	19													730.078															Omicron_3	32059
	21					476	476	476	476	476	476		476			476		476			476	476			476	476	476		Omicron_5	10050
	28												476			476													Omicron_6	285040
	70	476																											Omicron_9	15465
	130																												Omicron_10	52390
	180																												Omicron_8	23274031
	190																												Omicron_7	48929125
	200																												Omicron_1	40373522
	215																												Omicron_4	18954512
	235
	255
	265

## Sheet: Fig1b
	Air Under the Curve
	Total IgG anti Spike (plasma)		Total IgA anti Spike (plasma)		Total IgG anti RBD (plasma)		Total IgA anti RBD (plasma)
	Wuhan	Omicron	Wuhan	Omicron	Wuhan	Omicron	Wuhan	Omicron
	303100	197186	159	177	174717	165635	142.5	160.9
	164012	218982	162.3	343.8	138395	166054	147.6	163.3
	179734	187196	172.8	160.4	156407	162073	167.3	157
	200438	186803	247.8	144.8	155836	160802	212.8	148.1
	201510	199073	179.5	185.7	143239	163134	180.8	175.8
	161044	171926	175.4	152.2	142871	151416	186.5	164.3
	185220	174061	170.9	163.2	157190	172301	221.2	175.6
	167245	176611	554.6	164.2	140937	152568	184.6	178.3
	175295	170027	194.9	187.3	143812	165653	191	172.5
	219931	189797	176.6	183.9	147757	187875	150.8	172.9
	166098		162.2		170617		242.9
	172770		179.8		159052		153.3
	195101		168.5		163546		185.7
	184984		283.5		167616		357
	199563		208.3		168496		168
	Table Analyzed	plasma IGg totaux	Table Analyzed	plasma IGa totaux	Table Analyzed	plasma IGg anti RBD	Table Analyzed	plasma IGa anti RBD
	Column B	Omicron	Column B	Omicron	Column B	Omicron	Column B	Omicron
	vs.	vs,	vs.	vs,	vs.	vs,	vs.	vs,
	Column A	Wuhan	Column A	Wuhan	Column A	Wuhan	Column A	Wuhan
	Mann Whitney test		Mann Whitney test		Mann Whitney test		Mann Whitney test
	P value	0.849	P value	0.3969	P value	0.1151	P value	0.1438
	Exact or approximate P value?	Exact	Exact or approximate P value?	Exact	Exact or approximate P value?	Exact	Exact or approximate P value?	Exact
	P value summary	ns	P value summary	ns	P value summary	ns	P value summary	ns
	Significantly different (P < 0.05)?	No	Significantly different (P < 0.05)?	No	Significantly different (P < 0.05)?	No	Significantly different (P < 0.05)?	No
	One- or two-tailed P value?	Two-tailed	One- or two-tailed P value?	Two-tailed	One- or two-tailed P value?	Two-tailed	One- or two-tailed P value?	Two-tailed
	Sum of ranks in column A,B	191 , 134	Sum of ranks in column A,B	211 , 114	Sum of ranks in column A,B	166 , 159	Sum of ranks in column A,B	222 , 103
	Mann-Whitney U	71	Mann-Whitney U	59	Mann-Whitney U	46	Mann-Whitney U	48
	Difference between medians		Difference between medians		Difference between medians		Difference between medians
	Median of column A	184984, n=15	Median of column A	176,6, n=15	Median of column A	156407, n=15	Median of column A	184,6, n=15
	Median of column B	187000, n=10	Median of column B	170,6, n=10	Median of column B	164385, n=10	Median of column B	168,4, n=10
	Difference: Actual	2016	Difference: Actual	-6	Difference: Actual	7978	Difference: Actual	-16.2
	Difference: Hodges-Lehmann	1898	Difference: Hodges-Lehmann	-10.3	Difference: Hodges-Lehmann	8756	Difference: Hodges-Lehmann	-12.75

## Sheet: Fig1c
	% of CD45+ cells
	Lymphocytes (BALF)							Monocyte (BALF)							Macrophages (BALF)
	HC	Wuhan	Omicron					HC	Wuhan	Omicron					HC	Wuhan	Omicron
	37.2	25.8	20.5					20.6	34.7	47.9					15.2	6.33	9.84
	32.9	10.5	22.9					45.2	54.3	33.3					6.74	13.6	10.7
	40.9	11.4	21.5					18.6	58.1	47.4					21	13.8	10.9
	18.1	5.29	9.1					29.6	44.7	55.7					10.9	5.52	12
	36.4	8.35	31.2					38.6	45.9	33.6					13.9	9.33	11.2
	21.4	12.7	32.1					19.9	51.8	31.1					18.2	15.4	11.2
		7.45	27.1						54.7	31.4						15.1	11.1
		10.9	6.2						55.2	32.8						18.9	18.7
		16.2	22.1						51.4	40.6						10.5	11.9
		13.1	17.2						60.9	23.6						12.6	20.9
		15.8							43.2							12.3
		7.01							59.7							9.97
		14.8							61.2							15.5
		15.7							54.5							10.4
		18							47.6							11.2
	Kruskal-Walllis test multiple comparisons							Kruskal-Walllis test multiple comparisons							Kruskal-Walllis test multiple comparisons
	Number of families	1						Number of families	1						Number of families	1
	Number of comparisons per family	3						Number of comparisons per family	3						Number of comparisons per family	3
	Alpha	0.05						Alpha	0.05						Alpha	0.05
	Dunn's multiple comparisons test	Mean rank diff.	Significant?	Summary	Adjusted P Value			Dunn's multiple comparisons test	Mean rank diff.	Significant?	Summary	Adjusted P Value			Dunn's multiple comparisons test	Mean rank diff.	Significant?	Summary	Adjusted P Value
	HC vs. Wuhan	15.8	Yes	***	0.001	A-B		HC vs. Wuhan	-15.83	Yes	***	0.0009	A-B		HC vs. Wuhan	4.717	No	ns	0.8478	A-B
	HC vs. Omicron	7.3	No	ns	0.36	A-C		HC vs. Omicron	-5.7	No	ns	0.6742	A-C		HC vs. Omicron	4.033	No	ns	>0.9999	A-C
	Wuhan vs. Omicron	-8.5	No	ns	0.0661	B-C		Wuhan vs. Omicron	10.13	Yes	*	0.019	B-C		Wuhan vs. Omicron	-0.6833	No	ns	>0.9999	B-C
	Test details	Mean rank 1	Mean rank 2	Mean rank diff.	n1	n2	Z	Test details	Mean rank 1	Mean rank 2	Mean rank diff.	n1	n2	Z	Test details	Mean rank 1	Mean rank 2	Mean rank diff.	n1	n2	Z
	HC vs. Wuhan	26	10.2	15.8	6	15	3.598	HC vs. Wuhan	6.5	22.33	-15.83	6	15	3.605	HC vs. Wuhan	19.58	14.87	4.717	6	15	1.074
	HC vs. Omicron	26	18.7	7.3	6	10	1.555	HC vs. Omicron	6.5	12.2	-5.7	6	10	1.214	HC vs. Omicron	19.58	15.55	4.033	6	10	0.8595
	Wuhan vs. Omicron	10.2	18.7	-8.5	15	10	2.29	Wuhan vs. Omicron	22.33	12.2	10.13	15	10	2.73	Wuhan vs. Omicron	14.87	15.55	-0.6833	15	10	0.1842
	ratio
	Monocytes/lymphocytes (BALF) Monocytes/lymphocytes (BALF)							Macrophages/lymphocytes (BALF)
	HC	Wuhan	Omicron					HC	Wuhan	Omicron
	0.408602	0.245349	0.48					0.553763	1.344961	2.336585
	0.204863	1.295238	0.467249					1.37386	5.171429	1.454148
	0.513447	1.210526	0.506977					0.454768	5.096491	2.204651
	0.60221	1.043478	1.318681					1.635359	8.449905	6.120879
	0.381868	1.117365	0.358974					1.06044	5.497006	1.076923
	0.850467	1.212598	0.34891					0.929907	4.07874	1.280374
		2.026846	0.409594						7.342282	1.158672
		1.733945	3.016129						5.06422	5.290323
		0.648148	0.538462						3.17284	1.837104
		0.961832	1.215116						4.648855	1.372093
		0.778481							2.734177
		1.422254							8.516405
		1.047297							4.135135
		0.66242							3.471338
		0.622222							2.644444
	Kruskal-Walllis test multiple comparisons							Kruskal-Walllis test multiple comparisons
	Number of families	1						Number of families	1
	Number of comparisons per family	3						Number of comparisons per family	3
	Alpha	0.05						Alpha	0.05
	Dunn's multiple comparisons test	Mean rank diff.	Significant?	Summary	Adjusted P Value			Dunn's multiple comparisons test	Mean rank diff.	Significant?	Summary	Adjusted P Value
	HC vs. Wuhan	-11.4	Yes	*	0.0283	A-B		HC vs. Wuhan	-16.67	Yes	***	0.0004	A-B
	HC vs. Omicron	-4.6	No	ns	0.9817	A-C		HC vs. Omicron	-8.067	No	ns	0.2573	A-C
	Wuhan vs. Omicron	6.8	No	ns	0.2009	B-C		Wuhan vs. Omicron	8.6	No	ns	0.0615	B-C
	Test details	Mean rank 1	Mean rank 2	Mean rank diff.	n1	n2	Z	Test details	Mean rank 1	Mean rank 2	Mean rank diff.	n1	n2	Z
	HC vs. Wuhan	9	20.4	-11.4	6	15	2.596	HC vs. Wuhan	5.333	22	-16.67	6	15	3.795
	HC vs. Omicron	9	13.6	-4.6	6	10	0.9797	HC vs. Omicron	5.333	13.4	-8.067	6	10	1.718
	Wuhan vs. Omicron	20.4	13.6	6.8	15	10	1.832	Wuhan vs. Omicron	22	13.4	8.6	15	10	2.317

## Sheet: Fig 1 e,f,g and extended data 1
		Mean Fluorescent intensity (MFI) (Gated on macropahges)																PCA results					Features
			HLA-dr	CD64	CD163	CD16	CD226	CD11c	CXCR4	IL-17	CD14	MHC-E	CD206	IL-10	CD4			Sample	Component 1 - 58.74%	Component 2 - 19.10%			row	c1	c2	key c1	key c2	c1xc2
		HC_1	138253	161089	121605	96856	40651	23158	16229	1127	8520	18819	139847	5852	35342			HC_1	1.47644	-0.746979			CD206	-0.984787	-0.082938	yes		0.988274
		HC_2	157773	174148	136502	65474	50543	30627	23053	913	9945	18925	130657	5779	45470			HC_2	1.56715	-0.367358			HLA-dr	0.684215	0.630331		yes	0.930305
		HC_3	162637	110596	91769	23149	24650	17392	9277	279	11591	17700	90673	4138	20325			HC_3	1.59512	0.66325			CD16	0.575801	-0.468824			0.742525
		HC_4	142617	159678	118508	55965	37516	18197	11030	685	8437	15860	103142	5821	35313			HC_4	1.71945	-0.35306			CD163	0.69804	0.175959	yes		0.719876
		HC_5	141725	143974	49958	40593	19788	16205	15788	428	7605	15457	119517	3825	25047			HC_5	0.958424	-0.255992			CD64	0.271344	-0.535427		yes	0.600258
		HC_6	125596	165057	46447	51880	17142	14775	15414	136	9849	16042	117472	3705	23013			HC_6	0.958715	-0.742432			MHC-E	-0.518007	0.134123			0.535089
		Wuhan_1	125862	124902	76089	20159	43012	46216	13541	552	11252	52793	178679	20816	45365			Omicron_1	0.431085	0.954904			CD11c	-0.44873	0.19282			0.488404
		Wuhan_2	109050	142174	71464	16609	47666	49726	9014	87.9	14885	58475	184476	23758	54191			Omicron_2	-0.42997	0.527574			CD226	0.103326	-0.294078			0.311702
		Wuhan_3	117532	124744	67312	22838	46886	48454	9265	620	17471	55248	173496	21818	51611			Omicron_3	-1.04203	-0.160959			CD4	-0.276174	0.0254114			0.27734
		Wuhan_4	123077	149660	122312	86017	53280	33929	21206	131	16289	32887	165171	10527	48985			Omicron_4	-0.968095	-0.488483			IL-10	-0.240515	0.127702			0.272314
		Wuhan_5	49789	91487	58370	11245	26289	25817	5574	287	10932	33295	180559	10896	42902			Omicron_5	-0.568467	-0.245162			CXCR4	0.105722	0.0247496			0.10858
		Wuhan_6	77341	79367	40577	7512	20991	31860	4281	124	5778	37824	102028	15500	29048			Wuhan_1	-0.270067	0.0417804			IL-17	0.0137839	0.077295			0.0785144
		Omicron_7	121562	145359	72477	3206	2446	44229	20054	2707	12927	47003	152473	21873	41750			Wuhan_2	-0.535471	-0.302584			CD14	0.0159816	-0.0071243			0.0174976
		Omicron_9	170550	113931	119520	8570	3135	31536	20544	8816	9174	24904	111386	12135	31805			Wuhan_3	-0.409965	-0.0998671
		Wuhan_7	108652	149273	62723	15151	44373	45329	9565	326	15093	52002	183251	20119	53462			Wuhan_4	0.910363	-0.769315
		Wuhan_8	163623	154871	99369	15351	45689	29386	8883	776	10170	32161	190094	13357	46036			Wuhan_5	-1.08415	-0.597055
		Wuhan_9	94554	147896	40878	13028	28202	38413	7605	61.4	9752	43082	161358	15648	42586			Wuhan_6	-0.374946	0.157271
		Wuhan_10	104649	133876	58675	11369	40349	85294	2350	806	7010	84449	222141	38853	70266			Wuhan_7	-0.498963	-0.405367
		Wuhan_11	110522	97819	71610	15369	35034	31745	14337	530	14362	37306	148429	13656	37391			Wuhan_8	0.346744	0.0896538
		Wuhan_12	165026	140717	73669	9648	44717	50811	2577	777	7218	46353	208358	22430	54365			Wuhan_9	-0.495801	-0.571412
		Omicron_6	149571	85211	66146	10058	3503	50473	18213	6552	10448	45513	159903	21492	45278			Wuhan_10	-1.33178	-0.0677933
		Omicron_8	101759	104443	42170	7596	893	73398	13269	4223	7842	65950	187613	31815	56843			Wuhan_11	-0.060904	0.186758
		Omicron_4	72063	136224	40430	3315	262	39636	15910	1622	9028	40980	181493	16864	42572			Wuhan_12	-0.23612	0.275664
		Omicron_1	169000	108864	97622	6167	1424	36160	11832	3245	7312	35954	156932	18274	42928			Wuhan_13	-0.968464	0.30547
		Omicron_2	130318	107363	66993	11729	595	48062	14966	10159	7326	44850	179212	19937	50067			Wuhan_14	-0.431359	0.157726
		Omicron_3	83948	127470	46547	3153	4069	51787	13540	1542	11650	56671	174828	24545	50261			Omicron_6	-0.180457	1.05208
		Omicron_5	99657	145659	58724	11973	2774	45642	14632	5843	8387	44392	179370	19700	48913			Omicron_7	-0.0744205	0.168759
		Wuhan_13	141501	132678	66972	9796	40976	83342	2629	904	6935	80313	223130	38915	69203			Omicron_8	-1.28625	0.33996
		Wuhan_14	148276	147976	91647	16567	52882	72018	6128	676	8998	69440	210461	30713	59346			Omicron_9	1.2711	1.03951
		Omicron_10	151061	146503	116905	3539	11060	51120	14995	2466	12310	51351	159323	27759	49225			Omicron_10	0.331103	0.554588
		Wuhan_15	113058	143258	49143	15332	35989	38604	8070	451	9104	42642	166291	16602	43218			Wuhan_15	-0.318021	-0.341136

## Sheet: Fig 1f and extended data 1
CD11c								CD16								CD11c								CD64								CD163								CD14								MHC-E
HC	Wuhan	Omicrom						HC	Wuhan	Omicrom						31.9	50.2	55.1						HC	Wuhan	Omicrom						HC	Wuhan	Omicrom						HC	Wuhan	Omicrom						HC	Wuhan
54.1	43.2	65.2						97	70.9	40.3						45.4	62.7	66.8						95	98.4	99						42.8	11.3	1.31						95.4	97.2	97.8						20.8	40.5
13.9	40.8	37.3						99	75.3	73.6						50.4	57.7	28.4						99.4	96.1	98						50	10.1	5.2						90.6	96.2	98.3						29.5	51.9
11.5	47.1	45.4						99.5	83.8	34.6						31.1	10.2	52.6						99.5	98.2	89.1						38	5.03	1.29						96.9	97.5	92.5						36.5	48.4
30.6	45	61.1						98.1	67.1	16.2						15.1	46.5	45.9						99.2	98.9	96.9						45.1	14	40.6						96.6	90.9	98.3						10.4	51.1
13.7	11.1	26.3						97.7	99.3	20.2						12.3	32.6	58						88.9	96.2	88.7						2.35	3.03	44						92.7	96.5	87.3						20.7	31.3
6.26	28.2	44.2						98.2	61	44.7						31.5	48.3	55.3						94.8	99.7	98.1						0.81	6.43	24.3						94.8	93.3	93.4						9.35	29.2
4.83	26.9	35.3							77.5	49.5							61.3	49.1						95.7	98	73.9						20.4	3.53	6.72						96.8	93.2	84.8							49.2
19.7	36.1	47.6							43.9	30.9							50.5	42.1							97.2	87.9							4.72	2.07							94.5	98							35.3
	44.8	45.6							92.5	48.4							46.9	47.6							87.7	94							24.4	9.54							97.3	88.6							36.6
	30.4	43.1							94.2	26.3							85.9								98.6	89.2							0.81	13.2							95.7	92.4							78.9
	35.5								71.9								36.6								96.2								1.71								97.1								27.8
	76.6								87.9								64.4								86.2								7.03								94.7								51.8
	27.1								72.3								85.9								98.6								10.3								84.5								79
	49.2								85.1								72.2								96.5								3.41								93.8								62.4
	75.6								81.4																98.7								20.5								92.7								43.9
																Table Analyzed	CD4%							Table Analyzed	CD64%							Table Analyzed	CD163%
Kruskal-Wallis test								Table Analyzed	CD16%																															Table Analyzed	CD14							Table Analyzed	MHC-E
P value	0.0111															Kruskal-Wallis test								Kruskal-Wallis test								Kruskal-Wallis test
Exact or approximate P value?	Approximate							Kruskal-Wallis test								P value	0.0151							P value	0.1803							P value	0.2497							Kruskal-Wallis test								Kruskal-Wallis test
P value summary	*							P value	<0.0001							Exact or approximate P value?	Approximate							Exact or approximate P value?	Approximate							Exact or approximate P value?	Approximate							P value	0.9693							P value	0.0058
Do the medians vary signif. (P < 0.05)?	Yes							Exact or approximate P value?	Approximate							P value summary	*							P value summary	ns							P value summary	ns							Exact or approximate P value?	Approximate							Exact or approximate P value?	Approximate
Number of groups	3							P value summary	****							Do the medians vary signif. (P < 0.05)?	Yes							Do the medians vary signif. (P < 0.05)?	No							Do the medians vary signif. (P < 0.05)?	No							P value summary	ns							P value summary	**
Kruskal-Wallis statistic	9.005							Do the medians vary signif. (P < 0.05)?	Yes							Number of groups	3							Number of groups	3							Number of groups	3							Do the medians vary signif. (P < 0.05)?	No							Do the medians vary signif. (P < 0.05)?	Yes
								Number of groups	3							Kruskal-Wallis statistic	8.391							Kruskal-Wallis statistic	3.426							Kruskal-Wallis statistic	2.775							Number of groups	3							Number of groups	3
Data summary								Kruskal-Wallis statistic	21.57																															Kruskal-Wallis statistic	0.06236							Kruskal-Wallis statistic	10.31
Number of treatments (columns)	3															Data summary								Data summary								Data summary
Number of values (total)	33							Data summary								Number of treatments (columns)	3							Number of treatments (columns)	3							Number of treatments (columns)	3							Data summary								Data summary
								Number of treatments (columns)	3							Number of values (total)	32							Number of values (total)	32							Number of values (total)	32							Number of treatments (columns)	3							Number of treatments (columns)	3
Number of families	1							Number of values (total)	31							Number of families	1																							Number of values (total)	32							Number of values (total)	31
Number of comparisons per family	3							Number of families	1							Number of comparisons per family	3																															Number of families	1
Alpha	0.05							Number of comparisons per family	3							Alpha	0.05																															Number of comparisons per family	3
								Alpha	0.05																																							Alpha	0.05
Dunn's multiple comparisons test	Mean rank diff.	Significant?	Summary	Adjusted P Value												Dunn's multiple comparisons test	Mean rank diff.	Significant?	Summary	Adjusted P Value
HC vs. Wuhan	-10.16	Yes	*	0.0492	A-B			Dunn's multiple comparisons test	Mean rank diff.	Significant?	Summary	Adjusted P Value				HC vs. Wuhan	-12.23	Yes	*	0.0132	A-B																											Dunn's multiple comparisons test	Mean rank diff.
HC vs. Omicrom	-13.23	Yes	*	0.0118	A-C			HC vs. Wuhan	9.933	No	ns	0.0711	A-B			HC vs. Omicrom	-10.23	No	ns	0.0807	A-C																											HC vs. Wuhan	-14.1
Wuhan vs. Omicrom	-3.067	No	ns	>0.9999	B-C			HC vs. Omicrom	21.27	Yes	****	<0.0001	A-C			Wuhan vs. Omicrom	2	No	ns	>0.9999	B-C																											HC vs. Omicrom	-10.37
								Wuhan vs. Omicrom	11.33	Yes	**	0.0068	B-C																																			Wuhan vs. Omicrom	3.733
Test details	Mean rank 1	Mean rank 2	Mean rank diff.	n1	n2	Z										Test details	Mean rank 1	Mean rank 2	Mean rank diff.	n1	n2	Z
HC vs. Wuhan	8.375	18.53	-10.16	8	15	2.4		Test details	Mean rank 1	Mean rank 2	Mean rank diff.	n1	n2	Z		HC vs. Wuhan	7.571	19.8	-12.23	7	15	2.848																										Test details	Mean rank 1
HC vs. Omicrom	8.375	21.6	-13.23	8	10	2.883		HC vs. Wuhan	27.67	17.73	9.933	6	15	2.262		HC vs. Omicrom	7.571	17.8	-10.23	7	10	2.213																										HC vs. Wuhan	5.833
Wuhan vs. Omicrom	18.53	21.6	-3.067	15	10	0.7768		HC vs. Omicrom	27.67	6.4	21.27	6	10	4.529		Wuhan vs. Omicrom	19.8	17.8	2	15	10	0.5223																										HC vs. Omicrom	5.833
								Wuhan vs. Omicrom	17.73	6.4	11.33	15	10	3.053																																		Wuhan vs. Omicrom	19.93
CD206								CD226								HLA-dr								IL-17a								CXCR4
HC	Wuhan	Omicrom						HC	Wuhan	Omicrom						HC	Wuhan	Omicrom						14.5	36.4	64.6						HC	Wuhan	Omicrom
57.8	73.5	73.6						55.4	98.1	51.4						75.4	62.7	18.3						6.48	52.7	46.5						45.8	70.1	53.6
51.8	76	71.7						98.4	99.6	76.2						93.2	51.2	36.9						28.5	60.9	22						63.4	59.4	66
68	69.9	78.7						89	99.4	56.8						86	55	42.8						16.8	19.5	43.3						68.8	50.3	56.6
39.1	28.6	39.2						65.3	98.3	67.2						80.6	81.1	88.4						36.9	21.9	68.8						64.4	48.1	55.4
48.8	70.9	62.2						73.8	99.5	63.3						73.2	4.27	83.7						46.1	18.5	61						71.1	82.9	53
45.9	41.5	59.7						83.5	98.1	58.8						59.6	39.2	88.6						27.8	40.4	49.5						69.2	51.4	49.4
48.3	66.1	72						92.7	98.5	47.6						70.1	47.7	63.7							58.5	31.7						67.8	48.4	54.7
	74.6	70.6							99.4	51.9							49.3	26.1							23.7	44.5							55.4	53.2
	78.1	63.4							99.4	83							93.2	76.5							60.2	47.7							68.1	69.8
	63.4	59.9							98.8	74							32.1	56.3							19.1								66.7	62.3
	94.5								99.4								40.7								64.5								31.7
	57.5								99.1								47.8								25								59.9
	86.9								99.4								94.3								15.6								27.3
	94.5								99.3								78.1								24								31.6
	89.2								99.3								86																38.7
Table Analyzed	CD206%
								Table Analyzed	CD226%							Table Analyzed	hla6DR							Table Analyzed	IL-17							Table Analyzed	CXCR4
Kruskal-Wallis test
P value	0.0143							Kruskal-Wallis test								Kruskal-Wallis test								Kruskal-Wallis test								Kruskal-Wallis test
Exact or approximate P value?	Approximate							P value	<0.0001							P value	0.2498							P value	0.0272							P value	0.1134
P value summary	*							Exact or approximate P value?	Approximate							Exact or approximate P value?	Approximate							Exact or approximate P value?	Approximate							Exact or approximate P value?	Approximate
Do the medians vary signif. (P < 0.05)?	Yes							P value summary	****							P value summary	ns							P value summary	*							P value summary	ns
Number of groups	3							Do the medians vary signif. (P < 0.05)?	Yes							Do the medians vary signif. (P < 0.05)?	No							Do the medians vary signif. (P < 0.05)?	Yes							Do the medians vary signif. (P < 0.05)?	No
Kruskal-Wallis statistic	8.501							Number of groups	3							Number of groups	3							Number of groups	3							Number of groups	3
								Kruskal-Wallis statistic	23.63							Kruskal-Wallis statistic	2.774							Kruskal-Wallis statistic	7.21							Kruskal-Wallis statistic	4.353
Data summary
Number of treatments (columns)	3							Data summary								Data summary								Data summary								Data summary
Number of values (total)	32							Number of treatments (columns)	3							Number of treatments (columns)	3							Number of treatments (columns)	3							Number of treatments (columns)	3
Number of families	1							Number of values (total)	32							Number of values (total)	32							Number of values (total)	32							Number of values (total)	32
Number of comparisons per family	3							Number of families	1															Number of families	1
Alpha	0.05							Number of comparisons per family	3															Number of comparisons per family	3
								Alpha	0.05															Alpha	0.05
Dunn's multiple comparisons test	Mean rank diff.	Significant?	Summary	Adjusted P Value
HC vs. Wuhan	-12.51	Yes	*	0.0107	A-B			Dunn's multiple comparisons test	Mean rank diff.	Significant?	Summary	Adjusted P Value												Dunn's multiple comparisons test	Mean rank diff.	Significant?	Summary	Adjusted P Value
HC vs. Omicrom	-8.893	No	ns	0.1631	A-C			HC vs. Wuhan	-12.37	Yes	*	0.0117	A-B											HC vs. Wuhan	-5.181	No	ns	0.6828	A-B
Wuhan vs. Omicrom	3.617	No	ns	>0.9999	B-C			HC vs. Omicrom	5.529	No	ns	0.6924	A-C											HC vs. Omicrom	-12.11	Yes	*	0.0263	A-C
								Wuhan vs. Omicrom	17.9	Yes	****	<0.0001	B-C											Wuhan vs. Omicrom	-6.933	No	ns	0.2107	B-C
Test details	Mean rank 1	Mean rank 2	Mean rank diff.	n1	n2	Z
HC vs. Wuhan	7.857	20.37	-12.51	7	15	2.914		Test details	Mean rank 1	Mean rank 2	Mean rank diff.	n1	n2	Z										Test details	Mean rank 1	Mean rank 2	Mean rank diff.	n1	n2	Z
HC vs. Omicrom	7.857	16.75	-8.893	7	10	1.924		HC vs. Wuhan	12.43	24.8	-12.37	7	15	2.887										HC vs. Wuhan	10.29	15.47	-5.181	7	15	1.207
Wuhan vs. Omicrom	20.37	16.75	3.617	15	10	0.9445		HC vs. Omicrom	12.43	6.9	5.529	7	10	1.198										HC vs. Omicrom	10.29	22.4	-12.11	7	10	2.62
								Wuhan vs. Omicrom	24.8	6.9	17.9	15	10	4.683										Wuhan vs. Omicrom	15.47	22.4	-6.933	15	10	1.81
[truncated: 5 more columns]

## Sheet: Fig 1h and extended data 2
		Healthy Control
		IL-10 expression level per cell													IFNg expression level per cell													IL-23 expression level per cell													IL-18 expression level per cell
		Without LPS						With LPS							Without LPS						With LPS							Without LPS						With LPS							Without LPS						With LPS
		HC_1	HC_2	HC_3	HC_4	HC_5	HC_6	HC_1	HC_2	HC_3	HC_4	HC_5	HC_6		HC_1	HC_2	HC_3	HC_4	HC_5	HC_6	HC_1	HC_2	HC_3	HC_4	HC_5	HC_6		HC_1	HC_2	HC_3	HC_4	HC_5	HC_6	HC_1	HC_2	HC_3	HC_4	HC_5	HC_6		HC_1	HC_2	HC_3	HC_4	HC_5	HC_6	HC_1	HC_2	HC_3
Field_1	Cell_1	50.158	66.6576	67.796	100.350962	70.5114	44.9904	218.108126	115.801342	57.7842097	72.7433158	80.4330073	79.991736		34.787	62.9544	51.844	49.658208	42.6348	40.9734	66.4790863	102.88383	92.8028728	74.2949091	57.2855842	93.1798048		48.54	73.4468	58.823	59.486395	46.7343	49.0074	83.1498845	86.9422679	112.097482	100.269136	59.9734057	79.1737183		61.67007	122.2056	91.79379	85.0086448	45.3106256	67.60611	101.1245	103.701864	77.1797837
	Cell_2	44.495	77.7672	89.73	57.934576	45.0945	65.8788	118.083744	120.247241	77.3345447	81.5475106	90.26292	78.173742		41.259	58.0168	47.856	55.865484	40.1751	40.9734	98.3513328	109.643274	82.9521464	101.542823	96.2912392	117.465745		46.922	69.7436	55.832	60.003668	50.8338	44.9904	83.0433743	94.9984319	114.021028	115.100036	95.6400468	81.8556708		68.87826	72.0072427	81.92349	87.0570459	49.5060539	69.196842	116.5906	74.5426282	81.8155153
	Cell_3	44.495	114.7992	53.838	95.178232	46.7343	45.7938	143.686018	87.8873297	67.5754936	70.8939613	101.289066	50.903832		41.0972	59.2512	48.853	53.796392	43.4547	41.7768	70.664353	69.6797528	74.4262141	61.6849323	92.252616	71.4832528		46.922	76.8414	57.7263	61.2968505	47.5542	46.5972	161.344361	98.7035872	59.8216952	108.319792	95.2221477	58.9643474		76.88736	94.098312	86.85864	62.0250076	72.6472395	90.5627589	87.5357466	84.4507079	62.8483605
	Cell_4	50.158	71.5952	51.844	60.003668	44.2746	41.7768	82.9066358	115.23807	57.7842097	113.835163	65.44838	43.631856		41.259	65.4232	46.859	49.658208	81.1701	37.7598	97.3948144	100.842942	74.5572756	118.835145	66.5480887	57.3434437		49.349	69.1264	53.838	69.314582	50.8338	47.1330678	101.986759	81.7259979	55.8365186	110.953515	58.7102606	184.375332		45.304	100.208592	91.79379	131.33938	68.994585	70.787574	94.1695138	122.257329	81.600255
	Cell_5	50.967	113.5648	50.847	60.003668	73.791	46.5972	133.402548	94.4588181	57.7842097	127.841763	74.898789	47.267844		41.259	64.1888	54.835	55.865484	41.8149	39.3666	98.8062584	81.1561104	54.5399896	70.7066312	67.4759794	51.2236759		50.158	75.54528	58.823	60.003668	46.7343	43.3836	136.249113	120.013315	111.772851	93.0479248	106.006396	101.85543		75.28554	66.9541029	82.91052	91.1538481	48.6669683	89.1430305	108.2627	94.5190017	92.1215
	Cell_6	48.54	60.4856	54.835	57.934576	46.7343	49.0074	82.9066358	86.0318194	77.3054537	82.9066358	65.44838	50.903832		36.405	58.0168	47.856	51.7273	44.2746	34.5462	131.888774	172.465435	94.1159528	93.5186888	68.837306	65.0699198		46.113	67.892	56.385335	64.141852	50.0139	44.9904	76.1908121	104.341899	64.8453052	98.5612739	94.2899437	67.4608966		44.7082524	89.210088	60.7820665	82.9602437	50.3451396	44.3987762	104.824467	75.8060626	108.415369
	Cell_7	69.574	118.5024	49.85	60.003668	42.6348	48.204	70.8939613	92.3893133	94.2394958	70.8939613	111.383626	44.540853		43.686	76.5328	47.381428	64.141852	45.3289914	40.17	86.5307664	203.910192	79.9707415	104.635784	96.0948376	101.709965		48.687238	70.3608	59.82	61.038214	50.0139	44.187	78.3603975	144.040471	51.7042074	71.556489	122.712423	74.8392966		67.27644	106.725817	107.629699	90.1296475	67.371183	46.8653749	110.64329	142.535982	61.7622969
	Cell_8	46.113	76.5328	57.826	61.038214	43.4547	75.5196	92.5358518	157.589378	74.5854452	69.6716516	112.892499	50.903832		46.113	58.0168	52.841	45.520024	40.5752112	36.153	65.5786867	106.934303	87.7259848	140.357586	103.257538	75.8423761		50.158	72.08896	56.829	68.9649055	50.0139	49.0074	78.8298469	55.2543168	88.1766157	79.1278455	111.659324	79.1518603		68.07735	92.876256	78.9624	80.9118427	64.93608	46.3276564	120.1597	99.5797149	76.305693
	Cell_9	68.765	67.892	87.736	94.143686	72.1512	43.3836	69.6716516	138.009016	111.982043	96.5460414	133.743504	53.0836068		40.45	65.4232	48.853	49.658208	43.4547	38.5632	106.62877	95.7233976	61.4088781	84.2972024	100.667693	80.7690016		48.54	72.8296	56.829	60.003668	52.06365	49.8108	84.3736977	96.6437529	71.0572915	90.3311194	90.9157641	56.4390039		63.27189	75.7970976	88.8327	78.8634416	62.500977	73.7924667	105.01324	120.875862	96.0003
	Cell_10	65.529	106.1584	53.838	53.796392	42.6348	46.5972	84.265761	101.722887	95.1994127	69.6716516	113.889098	53.630823		37.214	67.892	50.847	54.830938	44.2746	40.9734	114.296707	139.548899	74.0506329	160.880864	235.830069	57.1011742		47.93325	95.0488	60.314512	56.90003	45.0945	47.2664322	72.0070429	130.897051	77.6462912	78.8956986	65.0240186	111.241268		71.28099	117.317376	83.89755	61.4077538	83.4022778	73.173672	84.6828429	182.023931	68.4297081
	Cell_11	46.922	71.5952	50.847	54.830938	45.9144	49.0074	69.6716516	95.8316333	57.7842097	116.064523	111.434681	49.085838		40.45	64.1888	49.85	46.55457	40.1751	44.9904	139.551721	115.727435	70.3487112	69.2053657	107.677387	54.3992594		45.304	72.8296	56.829	62.590033	49.194	47.4006	111.557807	190.419846	71.895677	80.1788484	89.9061559	54.8687693		68.87826	70.7439578	87.1053975	87.0570459	68.182884	44.6725687	87.2633053	76.8585034	84.2473744
	Cell_12	77.664	116.0336	57.826	86.901864	72.1512	47.4006	69.6716516	73.5663245	57.7842097	118.083744	89.5546368	50.903832		38.023	61.72	50.847	56.90003	41.40495	41.7768	123.713474	73.0191161	63.6129806	113.309406	75.4927319	60.6152506		48.54	71.5952	54.835	60.003668	47.5542	50.6142	78.5507468	128.341843	99.3064368	96.5926526	91.8468406	71.2168378		64.473255	121.577463	80.93646	95.2506502	68.182884	48.7564339	107.073	91.7267678	83.0712899
	Cell_13	70.383	70.3608	88.733	84.832772	63.1323	48.204	97.5601588	72.2979396	56.7879302	70.8939613	63.2297909	50.903832		41.259	64.1888	45.862	51.7273	36.8955	37.7598	120.618527	111.074869	64.1466289	151.919665	84.7506312	46.3176515		46.922	70.6694	60.817	60.2623045	45.50445	49.8108	126.265693	129.441928	95.3122744	65.1546327	99.5152262	75.4320821		49.4688534	112.429152	91.79379	79.8876421	93.345615	48.509774	132.853799	113.712568	107.224578
	Cell_14	50.158	72.8296	55.832	57.934576	40.995	73.9128	82.9066358	73.5663245	94.736344	70.8939613	90.3579336	51.812829		43.686	66.6576	42.871	48.623662	42.3617733	40.9734	71.6797368	96.5969552	79.7237863	94.4610656	91.4231536	58.6653482		49.349	76.5328	55.832	56.90003	53.2935	49.0074	102.318847	71.8865743	70.6395293	91.8960243	69.3684999	71.6714453		47.233465	61.900963	61.8574941	87.0570459	92.533914	73.173672	107.612075	73.2791938	69.8514993
	Cell_15	46.113	69.1264	85.742	60.003668	68.3247267	49.0074	138.998387	72.2979396	57.7842097	95.3016065	113.603698	50.903832		38.023	66.6576	48.853	51.210027	40.995	40.17	86.776796	190.624039	93.0089264	123.151302	76.4748102	141.208462		50.158	79.6188	58.407251	56.90003	48.3741	47.4006	190.382846	128.974734	55.5346233	120.416407	64.4886217	98.1951659		61.67007	108.762984	80.93646	103.146212	81.1701	43.5765767	84.9377694	117.589981	82.4245
	Cell_16	42.877	66.6576	89.73	61.038214	47.5542	38.5632	95.0463227	103.650013	119.605568	87.0646254	98.1729463	50.903832		40.45	60.4856	46.859	53.796392	45.9144	39.7683	121.37893	102.523076	49.863216	99.2260944	110.227235	63.5495836		44.8186	67.892	55.832	64.141852	45.9144	44.187	125.455097	98.988435	63.3365017	72.9195548	59.4664359	72.0253471		70.48008	123.021933	91.79379	86.0328454	50.7646824	50.9763727	80.1649769	95.6316368	84.480264
	Cell_17	61.484	99.9864	45.862	93.10914	74.6109	66.6822	141.881285	112.800559	57.7842097	114.819417	79.779033	84.536721		40.45	59.2512	51.59475	49.658208	42.6348	45.7938	97.3613264	87.142764	68.8561131	123.320734	82.6974952	77.5861722		49.349	69.37328	59.82	58.969122	44.68455	46.8647322	129.987435	357.161198	56.4311882	126.836332	95.8493956	104.310041		68.07735	66.9541029	96.8128376	61.4077538	47.8278826	50.1541732	82.3188707	118.516416	80.4851
	Cell_18	38.832	56.7824	52.841	51.7273	73.791	82.7502	87.312083	84.6214618	66.4676986	72.1162709	81.8714916	48.176841		41.259	58.0168	53.838	54.830938	39.3552	40.9734	118.029159	167.259084	81.2804904	80.9206272	67.5950327	48.1147864		46.922	72.8296	61.814	57.934576	45.9144	43.3836	69.5492667	113.964538	94.2904701	69.1351191	59.7011695	55.8027917		43.8803218	108.151956	58.1587986	58.2314907	67.371183	67.60611	95.402043	102.467318	94.7184133
	Cell_19	45.196403	71.5952	56.829	54.830938	71.3313	43.3836	81.5475106	118.126204	107.446223	80.0220203	108.157963	52.721826		37.214	62.9877288	50.847	53.796392	40.1751	37.7598	148.802036	170.063097	48.0690854	119.880268	62.0378021	69.6629682		46.922	72.8296	58.823	56.382757	46.7343	44.9904	78.1825881	73.4785491	83.456392	111.781387	95.2438524	65.4977544		71.28099	123.427656	57.1384688	85.0086448	80.358399	73.173672	108.275787	102.341188	73.785955
	Cell_20	50.158	107.3928	44.865	62.590033	43.9015455	47.4006	160.323929	73.5663245	70.6949785	81.5475106	65.44838	49.994835		42.877	59.8684	48.853	50.692754	39.3552	43.3836	84.862472	78.0691643	53.8179598	109.835402	143.332394	126.004008		49.349	70.3608	57.826	61.038214	47.5542	44.9904	129.961718	228.568859	94.7047796	71.6267368	100.931866	43.0006939		60.06825	117.317376	95.6165572	65.6427713	67.371183	80.5755569	118.69399	102.0414	84.3055435
	Cell_21	45.304	69.1264	53.838	56.90003	67.2318	69.8958	99.6314265	73.5663245	57.7842097	106.767695	65.44838	49.994835		38.023	72.8296	45.862	48.623662	42.6348	40.9734	89.459108	80.4982816	59.3957659	106.150157	89.1640288	71.7785602		45.304	75.2984	57.826	57.934576	48.3741	44.9904	556.979631	121.888433	84.3217978	85.8661991	106.7292	55.1689773		65.67462	100.208592	111.851227	77.839241	71.429688	66.810744	89.2727021	120.564788	87.0216949
	Cell_22	66.338	66.6576	52.841	87.93641	51.6537	68.5565322	155.523533	103.252489	67.5754936	70.8939613	74.7683095	50.903832		40.45	66.6576	45.862	50.0027118	43.4547	40.17	108.708216	129.315688	83.9652808	84.8916288	75.6627042	134.340361		44.495	72.8296	57.826	64.141852	46.7343	46.5972	127.30139	146.133668	63.2525984	99.8933485	100.226556	158.340278		63.27189	124.934451	84.88458	87.0570459	68.994585	45.6320756	95.3095058	94.1094416	78.5457
	Cell_23	65.529	58.0168	72.781	56.90003	64.7721	48.204	69.6716516	111.243298	56.7879302	114.143655	63.7844382	49.085838		44.495	62.1310552	40.877	53.796392	45.0945	38.5632	79.6129899	110.600181	60.4778874	105.984064	90.3031504	73.5854101		46.5175	78.01408	60.817	58.969122	49.0570767	47.4006	92.5146981	111.507357	100.84202	107.272589	89.1833657	57.1875956		73.68372	108.762984	104.667622	99.3474524	69.806286	66.015378	69.3997219	99.2279897	117.907568
	Cell_24	76.046	120.9712	53.838	94.143686	48.3741	66.6822	88.6790483	136.162191	68.5299076	81.5475106	107.227706	53.630823		42.877	59.2512	44.865	47.589116	45.0945	41.7768	59.9818605	121.290708	57.7880298	59.117848	79.9954653	54.2254321		46.922	72.8296	55.832	56.382757	47.14425	45.3921	114.59746	128.952696	74.4226389	99.7413865	116.756758	76.2472002		76.08645	102.652704	86.85864	97.2990513	50.3451396	69.992208	118.97	104.256625	90.240282
	Cell_25	46.922	71.5952	51.844	58.969122	39.3552	73.1094	70.8939613	211.59898	57.7842097	138.244202	99.8534119	80.900733		32.36	71.5952	50.847	49.658208	113.9661	36.9564	94.7460816	100.489338	124.258985	69.481286	85.3516344	119.192009		47.731	67.892	59.82	62.07276	44.68455	48.204	136.617049	132.369691	74.9058141	74.3065176	211.109064	52.5561376		68.07735	61.2693206	66.321437	112.755262	48.6669683	60.447816	116.5906	100.653545	91.1518
	Cell_26	73.619	130.8464	57.826	50.692754	44.2746	42.5802	70.8939613	89.0045939	70.5185234	70.8939613	64.3390855	81.3552315		40.45	61.72	49.85	53.796392	40.1751	47.4006	118.867025	78.5504239	67.4440323	177.422975	59.3059877	64.6444274		44.495	73.4468	55.832	60.003668	50.8338	45.7938	81.5022699	130.342746	51.9255841	128.4495	117.063449	74.7504724		49.8141004	101.430648	85.87161	53.9964732	88.4551165	69.196842	98.7451	78.3329313	83.3942
	Cell_27	43.686	70.3608	68.793	60.003668	72.1512	73.9128	97.74974	143.020575	71.9244253	69.6716516	124.975275	70.901766		41.259	58.0168	48.3545	47.071843	42.6348	40.9734	111.103632	101.87798	74.2310312	119.183972	167.433791	49.2622518		47.731	69.1264	59.82	58.969122	50.8338	44.9904	85.8708742	114.326363	107.526315	128.559978	86.5082595	248.275449		89.5513489	147.546153	56.118139	94.2264497	73.9102463	46.8653749	107.180073	106.170956	59.2129926
	Cell_28	38.832	74.064	53.838	60.003668	62.3124	40.9734	96.0694647	87.4421771	83.8526691	146.652832	80.9785797	79.082739		35.596	67.892	51.912793	44.485478	37.7154	39.6341322	96.6574256	107.852222	56.2446057	110.384387	73.7762195	58.1550201		46.113	76.5328	66.799	64.141852	48.3741	47.6681322	109.914141	84.8320814	63.2833859	80.4425508	63.7141351	87.9666877		69.67917	116.09532	89.81973	92.1780486	76.299894	61.243182	99.565993	105.757383	87.360273
	Cell_29	44.495	69.1264	86.739	98.28187	44.2746	44.187	99.6837733	99.0673783	79.7326128	200.865974	82.5128334	83.627724		40.45	58.0168	42.871	51.7273	38.5353	36.9564	109.717188	71.6178594	100.676894	88.33088	89.6844688	110.731102		47.731	71.5952	57.826	61.555487	45.50445	44.187	97.3566529	110.186732	89.5847933	124.234732	84.9210734	61.1871487		66.47553	82.1135224	94.1498306	86.0328454	66.559482	44.3987762	116.931059	97.529134	71.0529993
	Cell_30	43.686	106.1584	53.838	61.038214	46.7343	44.187	101.300227	72.2979396	66.4676986	72.1162709	122.724792	57.266811		37.214	53.0792	42.871	54.830938	42.6348	47.4006	116.221252	94.4426368	132.351937	84.2746712	89.7526816	72.4299631		47.595897	80.236	55.832	61.038214	52.4736	44.0801478	102.013658	79.3312597	80.6041566	82.1927778	77.0345021	100.23915		72.88281	106.9299	84.88458	104.468455	68.994585	48.509774	93.046437	86.2676054	124.203268
	Cell_31	41.259	76.5328	54.835	60.003668	54.1134	42.5802	98.3120492	89.597176	83.9762001	72.1162709	129.886946	50.903832		39.641	53.0792	46.859	49.658208	38.94525	39.3666	118.502736	70.5072914	150.601858	103.393341	93.2861384	74.0596669		47.731	74.064	62.78109	57.934576	48.3741	46.5972	109.80799	196.469144	69.1728657	127.821884	121.791542	80.73876		80.89191	109.98504	121.980128	87.0570459	60.877575	85.1081388	98.935452	93.8772567	77.760243
	Cell_32	67.416397	110.908371	57.826	57.934576	68.8716	45.7938	95.6828122	101.219192	75.0654467	84.2462261	75.2410647	77.9464928		41.259	70.3608	53.838	53.796392	39.6282267	39.3666	63.8110002	66.5194384	87.9270824	64.7538384	108.668905	55.6245752		50.967	70.3608	58.3245	64.0477083	49.194	50.3273862	109.185379	90.1198603	75.3950404	107.95395	101.012182	67.1936716		61.67007	115.362086	90.80676	97.2990513	67.371183	77.945868	90.1887776	118.516416	58.182
	Cell_33	54.203	103.6896	45.862	54.830938	47.5542	41.7768	134.581625	73.5663245	66.4676986	98.6534931	63.2297909	83.627724		45.304	56.7824	53.838	52.761846	41.5418733	38.5632	76.6996182	73.510696	62.802093	104.919843	72.5055574	64.7302986		50.967	71.5952	59.82	58.969122	51.6537	44.187	67.5386859	109.156455	100.923509	65.2257592	263.649342	54.5650048		80.091	144.960283	93.76785	62.4665082	51.1842253	110.284654	67.8129	109.793513	81.4548
	Cell_34	63.911	69.1264	53.838	101.385508	45.0945	68.289	70.8939613	86.0318194	141.153688	69.6716516	75.2410647	74.537754		37.214	56.7824	48.853	47.589116	38.5353	40.0245846	78.9219173	112.630926	52.0103037	101.216096	72.7497746	70.5718187		48.1355	72.6617216	64.805	57.934576	46.4612733	44.187	88.3409135	130.933973	78.6925346	79.7025273	103.838291	66.3043874		67.27644	67.5857454	60.1994582	63.5252626	90.0460504	71.58294	87.385537	137.706199	82.5786823
	Cell_35	42.877	67.892	53.838	93.626413	47.5542	44.9904	70.8939613	91.6156587	111.671344	70.8939613	112.944332	69.992769		33.169	61.72	46.859	49.658208	41.8149	40.9734	119.393882	171.745753	53.6900553	181.999694	106.614034	63.6890981		100.316	76.5328	55.610666	60.003668	57.393	46.3296678	113.145348	108.694887	98.9050175	115.8468	84.1249256	58.9936884		72.0819	103.87476	126.493817	94.73855	77.923296	73.173672	106.00227	100.637721	65.2162038
	Cell_36	67.956	191.332	49.85	49.658208	43.4547	45.7938	155.587235	140.839653	78.9791559	154.880882	87.9566808	72.71976		39.641	64.1888	50.847	49.658208	41.7935826	40.17	92.5940976	86.4803136	81.309296	105.60897	100.051477	114.985486		46.113	70.3608	59.82	60.003668	48.94803	47.4006	96.4610235	119.382607	72.0966714	84.7634436	101.860638	71.5108898		56.86461	101.430648	110.940198	87.0570459	73.864791	65.220012	71.3086376	100.406155	84.480264
	Cell_37	46.66312	106.1584	55.832	55.865484	50.0139	40.9734	119.030449	137.030197	58.7804891	61.8914444	63.2297909	57.266811		40.45	64.1888	48.853	51.7273	40.1751	44.187	98.0910672	76.9309846	92.5133928	101.53205	159.753876	64.1680118		48.54	77.7672	60.06925	61.555487	48.3741	50.6142	84.6878835	95.5019909	98.2007967	119.85344	125.845839	51.3503876		71.815197	98.986536	86.85864	75.79084	65.747781	108.169776	118.958103	102.467318	81.4018683
	Cell_38	45.7085	113.5648	85.742	88.970956	45.9144	47.4006	94.390798	88.5465773	57.7842097	70.8939613	110.240254	51.812829		38.832	51.8448	48.853	54.830938	41.1720984	44.9904	91.1438432	115.742638	87.2138632	60.6377214	103.71131	49.2323786		50.158	73.1382	60.3185	57.934576	48.78405	48.204	110.298913	128.425019	103.385088	92.1021931	62.0269455	92.0579892		48.0199748	98.986536	103.224584	98.3232518	79.546698	66.015378	86.0955612	103.701864	102.818261
	Cell_39	43.686	69.1264	61.266647	63.107306	48.3741	62.6652	100.244122	74.8347094	60.1162398	72.1162709	66.5576746	49.085838		37.214	58.0168	48.853	51.7273	40.995	42.5802	103.615855	85.6280416	63.2993245	109.897498	147.950057	89.7980264		49.349	74.064	61.814	66.210944	45.0945	48.4715322	98.4257673	94.7921593	104.570426	93.6994945	77.2505173	78.0140092		84.3974931	107.540928	87.352155	104.134566	85.228605	67.60611	110.713482	105.22159	73.5060218
	Cell_40	74.428	71.5952	81.754	54.830938	45.9144	76.323	148.47456	73.5663245	95.4777485	70.8939613	108.579236	52.721826		38.023	60.4856	45.862	43.450932	40.58505	39.3666	110.559746	130.872775	53.9186842	98.9774928	65.3575622	78.666983		50.5625	71.1841448	63.808	64.141852	45.9144	47.8023	130.341677	123.950898	77.0411634	83.3644474	109.636631	77.2611053		44.7082524	123.488759	88.8327	83.9844443	69.6441098	66.015378	111.891285	114.797655	80.640252
Field_2	Cell_1	44.495	71.5952	86.739	57.934576	40.995	43.3836	69.6716516	103.495695	79.6501883	70.2828064	117.629459	81.80973		44.495	56.7824	49.85	55.865484	38.5353	43.3836	126.824464	96.473012	124.410511	82.7198368	61.5562781	73.0046452		44.495	69.1264	58.490999	63.107306	47.5542	47.8023	103.875737	82.7930797	80.1809141	97.0722331	98.2600622	56.8318707		67.27644	100.81962	59.1791284	63.5252626	69.4004355	90.9103338	71.2260303	101.077219	91.7565097
	Cell_2	48.000397	243.1768	58.823	64.141852	66.4119	76.323	82.9066358	103.375944	57.7842097	69.6716516	63.2297909	77.264745		35.596	61.72	50.847	50.692754	41.8149	38.5632	74.8603281	143.905427	156.300222	95.5943488	118.173247	126.513606		48.270603	74.064	55.3335	60.003668	44.479575	46.5972	123.407258	79.5438546	189.656751	117.905766	124.294101	60.5807451		76.88736	109.98504	77.97537	76.8150405	67.371183	69.196842	108.2627	149.673888	129.354129
	Cell_3	49.349	106.1584	53.838	92.074594	43.4547	40.9734	72.5233	86.1922981	72.6586513	70.8939613	64.3390855	81.80973		47.731	66.6576	51.844	55.865484	42.6348	41.7768	106.320773	117.512802	84.301224	68.9271185	94.929608	73.5979583		45.304	67.892	59.3215	60.003668	45.9144	56.5971198	64.809424	108.608003	74.8202146	108.112289	55.9864604	51.8666599		72.0819	90.432144	251.69265	63.1726974	50.8338	98.3000793	98.6891841	97.851422	89.821026
	Cell_4	40.45	98.752	50.847	92.074594	50.0139	72.306	70.8939613	86.0318194	75.9803655	69.6716516	77.0571093	72.71976		45.001434	66.2465448	53.838	52.761846	39.3552	41.7768	85.5300672	110.325455	69.6053208	114.30587	121.51551	47.7975168		46.113	72.2124	58.823	61.038214	47.14425	80.34	64.343461	87.8137137	86.3678053	119.512528	117.354404	76.5106934		64.87371	105.096816	83.89755	61.4077538	70.617987	73.969038	101.1245	130.894011	77.576
	Cell_5	49.349	81.4704	57.826	52.761846	38.5353	44.9904	102.15478	91.5613386	115.989973	125.903852	55.8680547	57.266811		40.65225	61.72	48.853	54.830938	35.2557	43.3836	135.264853	70.2391821	155.960091	145.307804	73.6802138	86.7970528		47.731	77.15	56.57975	58.969122	45.9144	49.8108	122.050427	113.133558	89.9134639	124.508318	107.727872	90.1434512		61.67007	120.983544	90.80676	94.2264497	63.312678	79.5366	93.9546181	92.59095	82.4245
	Cell_6	46.922	66.6576	65.802	56.90003	49.9704453	44.187	84.265761	102.862373	73.0581677	70.2229475	126.488783	48.176841		42.068	60.4856	46.859	58.969122	44.2746	39.3666	98.2433984	74.1054116	93.2071504	183.376487	82.1513128	57.2822038		44.495	67.892	60.817	60.003668	45.9144	47.4006	79.7537314	435.043024	150.228185	83.3545917	62.8392867	120.433031		61.67007	106.318872	72.05319	88.0812464	64.93608	64.424646	94.8476428	109.434614	89.2124
	Cell_7	46.922	116.0336	52.841	88.970956	45.9144	46.5972	97.519709	73.5663245	70.8230092	128.04465	75.2410647	52.721826		39.641	65.4232	51.844	55.1754418	40.1751	40.9734	100.816882	76.9558594	115.419808	69.6660119	57.333645	50.7667183		49.349	74.064	57.826	65.176398	49.210398	49.4091	118.122736	342.410255	54.6639536	125.091268	77.3144516	82.8620906		76.88736	109.374012	87.84567	66.7015257	50.3451396	86.499234	104.52227	109.874594	75.840237
	Cell_8	43.686	67.892	60.817	53.796392	50.0139	48.204	98.0538843	124.457116	105.276519	73.3385806	80.7788352	52.721826		38.832	64.1888	46.859	54.830938	38.5353	40.7058678	113.288506	83.1642688	148.368867	73.0721502	58.21122	74.0920828		46.786897	76.5328	63.808	61.038214	48.3741	46.5972	120.351587	67.7431546	97.1278548	98.7179041	90.6329371	207.398367		72.0819	97.76448	61.219788	88.0812464	52.0233109	65.220012	99.7671808	75.490204	89.2124
	Cell_9	67.147	75.2984	50.847	51.7273	65.592	74.7162	86.9765876	116.336963	57.7842097	69.6716516	82.6630505	47.267844		88.99	59.2512	49.85	48.623662	42.6348	40.7058678	63.0229644	82.6504472	90.2247816	82.6554488	82.6295688	77.4872108		47.731	67.892	68.793	55.865484	45.9144	47.8850502	77.5410247	266.210237	90.8921024	119.443216	111.217178	78.7629726		76.88736	109.98504	93.76785	83.9844443	82.793502	64.424646	86.6538032	88.6649153	114.026276
	Cell_10	45.304	66.0539784	84.745	55.865484	47.4197364	36.9564	141.251381	100.035262	104.287157	113.987811	63.2297909	51.812829		42.877	59.2512	43.868	50.8220723	45.9144	40.9734	78.468697	102.482836	99.9213936	74.6048062	97.3162096	61.0313611		45.304	66.6576	54.835	58.969122	50.8338	44.9904	75.9958622	230.643274	81.1053669	180.168112	103.542344	198.003782		62.070525	129.999873	90.80676	72.7182383	69.806286	80.7376027	114.2112	97.1279066	81.4548
	Cell_11	45.304	70.3608	53.838	76.556404	42.6348	44.187	95.6625873	118.431571	136.416876	70.8939613	121.31972	48.7322382		39.101397	65.4182624	48.853	45.520024	49.194	40.17	103.865701	61.8707364	62.9364925	114.649374	99.293808	67.8295792		46.5175	70.4731304	54.835	62.07276	45.9144	49.0074	107.083552	85.1024311	57.4813219	128.775698	78.0005651	86.1247871		72.88281	70.7439578	76.00131	87.0570459	72.241389	73.969038	100.720795	103.701864	57.3105791
	Cell_12	41.259	64.1888	89.73	49.658208	47.5542	70.6992	99.1472186	142.165688	77.4858179	118.543678	90.1259467	78.173742		39.641	56.7824	49.85	51.7273	41.8149	37.7598	102.715848	112.261458	84.5784192	106.108351	79.8873709	58.1947306		49.079603	74.064	65.802	62.07276	47.5542	46.5972	92.2719499	108.46686	50.6172317	94.0067781	85.1714732	74.3028451		77.68827	75.1086073	59.7913263	78.8634416	73.05309	48.9208738	120.135906	115.365918	86.3033
	Cell_13	43.686	62.9544	55.832	60.003668	43.4547	45.7938	129.225852	73.5663245	76.8050885	74.1127804	74.4807098	79.082739		38.023	185.16	47.856	52.761846	40.1751	40.17	60.6606638	162.1364	74.5479068	76.540479	79.9759931	149.402268		48.54	70.3608	57.826	63.107306	49.194	56.238	122.858398	109.038509	47.2798577	70.3974665	107.911592	63.3271349		53.815489	74.5338126	94.75488	89.105447	81.1701	66.810744	108.121928	107.553648	80.640252
	Cell_14	41.259	62.9544	82.751	61.038214	47.5542	45.7938	69.6716516	76.1030944	57.7842097	115.704344	103.576997	81.80973		39.641	64.1888	42.871	51.7273	40.1751	39.3666	127.070627	123.140729	77.3105647	88.1058416	127.257731	75.9572666		46.922	72.8296	55.832	65.176398	47.5837164	46.5972	82.0031589	91.2469384	72.0459377	71.8344151	101.14859	83.2440426		60.06825	103.87476	84.88458	92.1780486	67.371183	69.992208	127.776062	156.808329	75.115397
	Cell_15	44.495	70.3608	60.817	52.761846	73.791	73.1094	112.520126	86.0318194	95.5777664	72.1162709	88.7383836	82.718727		44.0905	116.0336	53.838	44.485478	43.4547	40.2848862	126.504382	76.5862738	83.10018	70.2045115	85.3831376	110.762174		45.573397	69.7436	59.82	60.003668	45.0945	44.187	178.218879	324.670785	92.3288592	99.7220804	100.392874	81.4702873		75.28554	71.5952	86.85864	87.0570459	78.734997	73.173672	102.938421	99.2649057	66.9975427
	Cell_16	43.686	71.5952	47.856	85.867318	47.5542	82.7502	82.9066358	94.69832	76.3890872	99.1115276	64.3390855	50.903832		40.45	62.9544	47.856	55.3192437	47.5542	36.153	186.806813	100.872627	63.8699176	117.96073	62.1908932	69.632887		44.495	67.892	55.832	64.141852	46.7343	57.8448	107.406632	124.059192	94.9385967	71.9870605	85.8331986	60.4076917		73.68372	100.208592	76.00131	87.0570459	77.111595	103.544723	104.024989	102.895979	74.0847232
	Cell_17	72.001	75.2984	89.73	53.796392	72.9711	69.0988272	116.980439	128.669503	60.1033567	89.275088	78.1573236	49.085838		43.686	62.9544	45.862	52.761846	34.4358	43.3836	111.300311	75.8125569	84.2379696	92.454264	62.0554265	66.6998416		49.349	74.5935576	61.814	58.969122	45.1969875	49.8108	68.7173266	124.306595	141.830386	115.482779	110.028612	55.672385		68.07735	109.98504	110.133794	58.7608679	71.429688	60.447816	115.02265	105.109246	74.3900719
	Cell_18	50.967	117.268	84.745	61.038214	66.4119	39.3666	130.261527	88.7243519	56.7879302	134.603932	79.0588731	54.53982		42.068	61.1028	53.838	50.175481	39.3552	42.5802	69.9622482	138.591514	55.4890666	76.6572402	55.0892438	63.8859556		46.113	82.7048	58.3245	63.107306	47.5542	49.8108	103.427019	112.756241	98.7662914	152.121017	73.2767162	110.150593		85.803891	73.6318272	86.85864	105.492656	47.8278826	52.2096721	98.3993107	121.351047	77.576
	Cell_19	71.192	70.3608	54.835	55.865484	49.0308399	44.187	127.684553	86.083658	94.0554833	171.398592	65.44838	79.082739		38.832	53.0792	47.856	49.3137042	41.8149	38.097228	164.502693	73.3043258	98.4185096	101.81274	95.055448	68.8891181		46.922	116.0336	66.799	61.038214	49.60395	49.8108	91.9364227	87.3622305	60.6464445	86.8375824	80.2662932	100.642428		48.0199748	103.87476	91.79379	81.9360432	71.8355385	48.1808942	83.9168828	114.83807	56.0700904
	Cell_20	42.877	92.58	95.712	55.865484	58.2129	69.0924	70.8939613	92.6576155	57.7842097	72.1162709	64.3390855	71.810763		38.832	67.892	42.871	49.658208	40.1751	38.5632	181.547516	118.290295	53.840309	146.296666	88.5339248	63.1598131		44.495	70.3608	57.3275	56.90003	47.5542	44.187	72.2543746	93.0066962	78.6571995	73.8012762	67.9244592	98.9304388		204.23205	101.430648	80.93646	89.105447	68.994585	67.60611	116.481396	108.682023	86.78815
	Cell_21	48.54	154.3	61.814	53.796392	47.5542	67.4856	113.240615	107.405625	97.467266	113.399067	65.44838	77.264745		38.832	60.4856	52.841	55.865484	39.3552	36.9564	108.447726	130.014679	134.334106	115.551697	112.775765	90.6961944		45.4658	71.9038	58.449125	59.6902006	47.5542	45.7938	87.1471103	90.7387821	65.5511108	132.858203	92.6524818	78.1901682		63.4793257	101.430648	90.80676	85.0086448	70.617987	64.6895029	89.513028	107.405502	133.121386
	Cell_22	46.922	118.5024	47.856	90.005502	43.4547	43.3836	87.645199	87.4421771	82.4422884	70.8939613	60.8248478	80.900733		38.023	66.6576	75.772	56.90003	42.6348	38.5632	117.257667	71.315177	56.1826793	92.3112312	74.2460091	89.2064056		45.156762	75.7094552	59.82	60.003668	49.194	44.187	114.780618	64.056424	68.233036	98.3731063	103.34519	58.4318998		73.68372	123.427656	89.227512	94.2264497	51.9469541	65.220012	97.757649	69.134576	56.0700904
	Cell_23	45.304	72.8296	83.748	62.07276	72.1512	46.9989	70.8939613	74.8347094	57.7842097	70.8939613	112.233851	83.627724		45.7085	65.4232	49.85	54.313665	39.3552	40.9734	68.7714234	113.94326	84.1598088	155.428	58.893058	80.0682304		44.495	72.2124	59.07225	63.107306	47.5542	44.187	106.127408	69.1354414	74.8914319	110.282483	109.760043	81.1383739		76.88736	70.1123153	78.9624	114.750404	68.994585	43.5765767	108.2627	137.322255	84.3639
	Cell_24	67.147	107.3928	57.826	93.10914	50.8338	49.8108	81.5475106	146.899951	64.3900194	70.8939613	64.3390855	39.995868		40.45	65.4232	45.3635	50.692754	45.9144	40.9734	83.6647408	55.497396	61.16081	113.467654	133.523194	47.4006087		44.495	67.892	57.826	58.969122	45.0945	47.9364678	115.133277	134.077301	69.1082532	112.976523	62.1499457	50.3280821		68.07735	65.6908179	89.81973	77.839241	80.499635	61.243182	93.7079102	98.1612216	78.3721237
	Cell_25	38.023	108.6272	44.865	54.830938	73.791	40.5717	99.5160256	84.6214618	58.7804891	130.346506	86.9493207	49.994835		43.686	61.72	47.856	57.934576	42.019875	43.3836	160.677362	103.326537	63.4825092	70.0144215	64.4457262	123.198299		50.986416	74.9898	164.505	61.038214	48.1010733	56.238	115.733295	134.45083	89.688313	70.2927841	94.7681237	52.8999856		50.5037666	105.096816	80.93646	80.9118427	68.5887345	69.196842	127.202724	174.211724	75.1346363
	Cell_26	76.046	70.3608	56.829	58.969122	67.2318	41.7768	108.702977	86.0318194	77.8329705	145.356908	88.0085064	47.267844		41.259	56.7824	48.853	46.55457	38.5353	42.5802	68.8600161	112.292809	72.9433002	76.3040295	90.60024	43.5432364		51.776	161.7064	59.82	56.90003	50.0139	44.187	117.010241	122.632537	114.900473	135.726467	112.189456	68.0779932		68.07735	107.540928	94.6374234	73.054052	79.546698	75.1628824	88.6389263	69.4888907	79.7529765
	Cell_27	67.956	65.4232	51.844	54.830938	68.8716	42.5802	69.6716516	86.0318194	100.087759	98.899761	64.3390855	53.630823		40.45	66.6576	49.85	55.865484	39.3552	40.9734	63.2423485	195.995051	128.034685	94.829736	53.461937	72.3983686		50.158	75.2984	64.805	58.969122	45.9144	43.7853	201.919692	187.575147	114.908756	71.7124589	145.277914	72.1962422		75.28554	106.318872	76.98834	85.0086448	69.806286	58.061718	96.9974307	87.2070949	83.3942
	Cell_28	48.54	65.4232	52.841	53.796392	44.2746	44.187	134.559318	97.1472051	78.3343054	108.515511	64.3390855	49.085838		45.304	72.8296	41.874	51.7273	36.0756	42.5802	83.428332	79.7806765	176.912444	113.181002	167.267089	117.789121		48.54	70.3608	58.823	60.003668	50.8338	50.6142	108.909225	79.2095572	60.4073722	73.8444571	94.3840019	73.4272635		49.2618707	77.0603826	251.69265	62.9450652	67.371183	65.220012	107.073	85.5039535	57.889143
	Cell_29	50.158	61.72	88.733	57.934576	40.995	65.0754	129.455294	82.1973072	57.7842097	86.0557598	63.2297909	56.357814		40.45	62.9544	53.838	46.55457	39.3552	40.17	173.55949	88.8246608	49.9202144	91.8398368	105.171437	59.6547602		48.54	72.8296	54.835	61.555487	49.194	45.7938	64.6968273	98.1286226	93.8574451	81.4455793	98.1255081	65.369509		66.47553	112.429152	98.703	106.072353	49.5060539	46.0431754	113.0215	85.4672124	87.360273
	Cell_30	41.259	111.096	77.766	80.694588	43.0677072	46.5972	69.6716516	132.577013	118.78093	69.6716516	63.2297909	81.80973		37.214	60.4856	47.856	54.830938	40.995	38.5632	132.313895	88.6027824	59.9259919	72.7186921	91.6064	45.0186357		46.922	75.2984	57.3275	64.141852	46.1488914	47.4006	69.7121836	107.617043	58.0135382	110.539247	86.8050818	54.4351014		84.9549264	109.98504	90.80676	72.7182383	47.8278826	69.992208	86.5971529	103.851244	77.9745467
	Cell_31	70.383	56.7824	57.826	93.10914	66.4119	52.221	70.8939613	62.482798	94.7240997	122.798259	88.4555022	87.7182105		34.787	56.7824	54.835	49.658208	40.995	44.187	97.7316952	98.0210184	106.686699	107.610008	83.8130232	44.9990849		48.54	72.8296	53.838	57.934576	50.8338	50.6142	81.539206	143.358449	111.475033	283.976705	120.765463	60.9056331		71.28099	74.8496339	60.1994582	64.584017	64.124379	62.038548	93.6340857	99.3710766	72.9010763
	Cell_32	71.192	101.2208	88.733	54.830938	72.9711	45.7938	152.89557	73.5663245	102.029736	70.8939613	63.2297909	82.718727		42.068	65.4232	49.85	48.623662	38.5353	34.5462	119.13635	178.381533	64.232721	95.0476344	93.0063664	65.4057133		48.000397	80.236	57.826	57.934576	45.0945	45.7938	67.8775801	124.59253	99.9517256	72.8267695	80.6109832	62.1732211		55.4713502	72.0072427	63.2604476	93.2022491	48.6669683	76.1284567	102.3142	98.0583971	99.0030265
	Cell_33	46.922	67.892	86.739	51.7273	45.9144	47.4006	98.0990929	111.091052	57.7842097	138.311123	84.7294575	46.358847		42.337397	62.9544	49.85	52.761846	37.7154	69.0924	121.628442	103.390668	69.3344734	110.476134	93.569348	76.633528		46.922	74.064	59.82	148.974624	48.3741	44.9904	120.002818	87.2345107	65.7665788	120.141974	74.9952073	55.6476546		73.68372	105.446324	106.59924	81.9360432	70.617987	79.919171	87.157422	91.356404	85.3336
	Cell_34	71.192	61.72	54.835	56.90003	47.5542	38.9649	81.5475106	73.5663245	75.7568428	70.8939613	78.0687882	50.903832		39.641	65.4232	52.841	56.90003	38.5353	40.9734	75.8312034	125.086062	77.6018308	76.4570379	95.0926536	56.2913049		48.54	71.5952	56.829	58.969122	44.2746	48.7398678	116.091967	76.5447481	68.8681174	90.9609406	105.271172	58.871457		70.48008	98.986536	79.94943	90.1296475	76.299894	43.9876765	107.073	111.10914	75.3424218
	Cell_35	66.7425	70.3608	49.85	124.14552	45.299475	65.8788	70.8939613	149.47927	143.285781	69.6716516	79.8956406	55.448817		41.259	60.4856	51.844	54.313665	44.2746	37.7598	78.5652121	76.6570695	91.6829776	86.1975088	103.424146	54.8939688		50.967	76.5328	54.835	61.038214	49.194	46.5972	90.5871821	114.761225	66.1986401	105.784197	77.6623846	55.6357742		71.28099	96.542424	59.1791284	115.278892	65.747781	64.822329	109.11567	311.661138	73.3597444
	Cell_36	46.922	69.1264	53.838	51.7273	66.4119	48.204	70.8939613	72.2979396	57.7842097	89.5812105	89.5589556	84.536721		38.023	62.9544	42.871	57.934576	37.7154	38.5632	99.2089296	104.279898	96.416444	63.7786601	57.526515	49.2883155		50.158	67.892	59.82	63.107306	45.9144	44.187	95.2824106	125.861724	93.3099012	111.571853	61.4199305	53.9337697		93.1834758	107.540928	90.80676	60.3489995	68.182884	80.9245137	89.8368452	91.1547391	76.2909239
	Cell_37	69.574	69.1264	56.829	87.93641	48.3741	46.5972	70.8939613	86.7737692	57.7842097	82.1392674	83.0733153	86.354715		43.686	59.2512	49.85	51.7273	42.14286	36.5547	110.587179	118.039234	82.1306904	92.9945744	98.1771144	61.4200322		43.941644	70.3608	56.829	61.555487	45.9144	44.187	74.1137184	105.543598	80.4228661	98.1421524	99.3582339	75.8121929		63.27189	109.98504	59.82	131.131468	52.0233109	67.60611	110.713482	97.7760432	75.6366
	Cell_38	42.4725	101.2208	58.823	90.005502	47.5542	43.3836	70.8939613	92.697121	80.5394032	100.446371	108.080854	79.5372375		41.259	64.1888	51.844	50.692754	39.3552	38.9649	93.1771832	104.266392	70.3472523	97.3740472	133.85795	70.0311394		88.181	75.2984	54.58575	62.07276	45.9144	47.099325	100.497227	115.964386	86.2610069	92.9802426	61.2917491	57.152383		79.9924881	121.161964	64.7909423	66.7015257	87.9437448	62.038548	112.711787	109.114114	83.7782012
	Cell_39	73.619	72.8296	49.85	64.141852	43.4547	65.0754	69.6716516	73.5663245	81.8543164	135.819126	64.3390855	72.71976		39.641	59.2512	142.571	56.2006769	42.6348	42.5802	108.535615	91.2947616	67.3911366	98.7800352	86.2461592	84.1189096		46.922	81.1408152	59.82	67.24549	47.5542	46.5972	86.7314018	91.1535684	84.4997639	75.4878904	266.298705	91.1702894		65.67462	108.762984	62.9206778	99.3474524	78.0856362	63.0987709	108.171497	103.887046	67.0373004
	Cell_40	91.417	101.2208	79.76	84.832772	40.995	42.5802	70.8939613	84.6214618	57.7842097	69.6716516	74.0076046	83.627724		40.45	69.873212	46.859	51.7273	47.5542	41.7768	66.2358109	160.343384	70.4203846	86.9980512	104.287448	135.286533		46.922	195.0352	60.817	65.8664402	45.9144	44.9904	112.746707	107.231727	67.5029194	106.462258	111.781812	66.9226823		72.88281	70.7439578	82.91052	94.2264497	64.124379	64.424646	111.8318	111.220249	84.3639
Field_3	Cell_1	64.72	109.8616	57.826	57.934576	50.8338	66.6822	70.8939613	88.6379337	84.7279974	98.0657813	84.9929043	42.722859		37.214	61.72	54.835	51.7273	42.6348	38.5632	171.208291	124.415288	64.5324533	100.565882	81.7790536	86.86666		49.349	74.064	57.826	60.6937102	54.1134	47.4006	114.879279	175.229542	92.8396204	80.1811494	93.327925	82.7324845		69.67917	94.098312	88.8327	84.4965446	70.617987	66.810744	89.513466	107.663753	87.1611805
	Cell_2	47.731	70.3608	53.838	60.003668	71.3313	69.8958	88.5945796	73.5663245	84.9088885	70.8939613	129.547611	49.994835		41.259	53.0792	53.838	50.692754	41.8149	38.5632	81.4154368	188.472858	86.7154752	102.410482	83.0084072	90.1822272		48.54	67.892	61.814	57.934576	45.0945	49.0074	79.1454875	109.36853	68.313953	120.730066	176.115744	93.2122887		47.1920442	107.540928	80.93646	94.2264497	65.747781	66.810744	72.4435693	116.181571	74.6969402
	Cell_3	41.6635	66.6576	46.859	88.970956	50.0139	46.5972	70.8939613	73.5663245	58.7804891	90.5327018	136.990793	52.721826		39.641	60.4856	48.853	53.796392	43.04475	35.3496	60.5897711	110.082018	52.5253627	98.6584432	141.522555	84.3299656		50.158	97.5176	60.817	57.934576	49.194	47.4006	62.9245842	121.466742	64.0672184	112.474802	85.542312	55.7139108		61.67007	108.151956	82.91052	92.6901489	72.241389	86.321072	93.3855015	102.467318	73.7772973
	Cell_4	97.889	67.892	51.844	48.623662	42.6348	43.3836	72.1162709	84.5750428	57.7842097	70.5672365	75.2410647	50.903832		41.259	64.1888	46.859	56.90003	40.1751	45.7938	63.9399475	118.227934	81.2337208	85.1852792	59.5472987	90.5937488		46.5175	75.2984	60.817	66.210944	53.2935	49.8108	92.2805343	84.7680961	105.831175	121.804072	67.0898747	90.1888105		76.08645	116.905543	80.93646	65.6427713	68.182884	73.173672	100.113255	106.128488	79.2239692
	Cell_5	48.54	65.4232	80.757	49.658208	40.1751	43.3836	98.6285094	102.864842	68.6832886	136.950755	64.3390855	49.994835		42.877	61.72	49.85	53.796392	37.7154	40.5717	152.885627	112.997535	140.070932	84.7937408	92.7276856	82.5663104		51.776	70.3608	55.832	59.2277585	45.9144	47.9774412	72.9695831	136.730467	73.2423268	164.061478	85.7243762	60.5516976		44.7082524	78.3236675	77.97537	86.0328454	77.111595	49.3319736	105.8833	124.755725	99.4445706
	Cell_6	46.113	113.5648	49.85	51.7273	69.28155	69.8958	140.599171	103.343846	56.7879302	70.8939613	115.051899	54.53982		40.45	56.7824	49.85	44.485478	43.4547	38.5632	108.844784	111.799044	59.9851348	66.506338	85.3002424	72.0629896		44.495	70.3608	100.697	58.451849	53.2935	49.4091	81.5289724	359.744871	66.4169495	116.898562	66.2840551	56.3052013		84.3398276	69.4806728	85.87161	92.251791	75.488193	72.378306	108.357876	73.2791938	88.0173334
	Cell_7	45.304	67.892	56.829	60.003668	49.194	50.6142	132.835316	74.8347094	75.1430227	108.100863	66.8238862	60.902799		45.304	59.2512	55.832	49.658208	40.995	37.7598	89.7276304	110.780442	83.6458912	138.411646	98.416848	86.6450912		46.922	74.6812	54.835	80.0210986	46.7343	50.1152886	71.0306511	276.635924	89.310165	99.975497	73.2385493	92.9517528		48.0199748	73.2705277	251.69265	94.2264497	64.93608	81.922698	108.2627	133.889569	70.9693079
	Cell_8	46.922	104.924	87.736	55.865484	45.9144	43.3836	70.8939613	73.5663245	57.7842097	73.3385806	65.44838	52.721826		42.068	66.6576	49.85	55.865484	40.1751	40.5717	103.099414	93.4807856	148.367178	81.3232576	99.940864	66.5526333		50.158	67.892	56.829	57.417303	48.8152062	49.0074	96.8800626	87.0655001	67.8695196	86.942559	78.7968235	72.1604078		87.8253879	106.318872	83.89755	64.584017	60.065874	60.447816	102.468861	102.533466	76.6063
	Cell_9	45.304	104.924	52.3425	81.729134	50.0139	52.221	105.721463	158.881662	107.608995	73.3385806	85.1314262	49.994835		43.686	106.1584	43.868	52.761846	40.995	40.17	104.596361	129.794647	62.1579971	95.7189504	158.780073	120.663471		48.54	72.8296	64.805	61.038214	48.3741	47.4006	61.1014338	122.061992	84.6810694	132.935584	72.9816357	64.8224758		66.47553	109.98504	85.87161	91.1538481	67.371183	70.787574	183.581417	103.147043	73.1260439
	Cell_10	72.001	118.5024	59.82	63.107306	65.18205	48.204	116.214563	92.4526808	95.8549485	88.4970242	74.0076046	81.80973		39.641	72.8296	46.859	51.4552144	39.3552	40.9734	59.2266078	63.8497562	81.9016744	98.2933264	62.898151	69.1777998		74.428	80.236	62.811	57.934576	50.0139	44.187	107.832267	83.0826253	287.036006	109.899412	130.142128	59.0983826		60.06825	74.8079455	97.1691554	62.9958854	83.605203	77.150502	116.595877	100.179001	75.8033884
	Cell_11	69.574	107.3928	52.841	95.178232	49.194	45.7938	69.6716516	84.6214618	87.7074998	117.364504	88.330257	84.536721		42.877	66.6576	49.85	53.796392	37.7154	57.8448	72.8844889	104.572666	77.5439874	86.9267616	107.07743	62.7458139		48.54	70.3608	60.817	56.90003	45.9144	51.4176	95.8078914	81.2713033	59.5271016	111.284736	99.4376679	170.741867		82.4576891	94.098312	80.93646	91.1538481	76.299894	73.173672	109.4524	134.292498	82.5494981
	Cell_12	51.776	116.0336	54.835	55.865484	44.2746	49.8108	114.911224	73.5663245	71.0764022	70.8939613	114.655583	81.80973		38.832	61.72	54.835	43.450932	36.8955	40.17	166.657724	140.111102	56.2267326	82.0815064	63.4595706	47.7688815		48.218827	71.5952	62.811	58.969122	48.3741	53.0244	74.2873303	90.9699029	63.884055	72.3918209	220.922065	52.0579143		64.0728	107.540928	93.76785	65.6427713	89.9997835	76.5317073	97.0247938	111.10914	69.956354
	Cell_13	67.956	108.6272	55.832	57.934576	50.8338	69.0924	73.3385806	123.581352	62.9543067	121.409849	118.741519	45.44985		40.45	59.8684	43.868	58.969122	36.8955	40.17	75.250646	110.025263	70.356613	183.330914	114.81123	46.090353		46.922	72.8296	57.826	57.934576	127.9044	47.9878854	112.656029	81.8741173	103.763	72.7339176	189.327536	91.9968307		49.8414221	100.208592	59.1791284	78.8634416	71.429688	75.55977	126.666169	151.265675	87.360273
	Cell_14	45.304	61.72	51.844	55.865484	77.0706	65.0754	72.1162709	88.1342389	85.0681966	85.1741921	64.3390855	47.267844		38.832	54.3136	54.835	49.658208	42.6348	40.17	75.9689943	186.088935	95.7630392	71.828156	107.195768	69.1678236		45.304	71.5952	58.609642	60.003668	50.8338	47.1330678	81.5351624	123.944809	89.612908	99.2630026	101.310079	58.1913341		71.28099	78.3236675	87.84567	60.8783766	73.05309	74.764404	93.9863	136.629798	82.4245
	Cell_15	46.922	116.0336	60.817	88.970956	45.0945	40.17	81.5475106	111.958719	57.7842097	72.4499614	119.859232	52.721826		42.068	64.1888	53.838	51.7273	45.6093972	40.9734	107.444174	86.2772968	60.9003986	109.093154	104.023866	107.115493		46.113	75.2984	58.823	63.107306	50.0139	44.9904	112.334629	113.026949	62.8147061	75.8546782	105.699349	80.0151719		66.875985	111.207096	89.81973	57.7021135	73.05309	68.6003175	99.7242231	104.61049	61.5282408
	Cell_16	35.596	55.548	57.826	55.865484	71.3313	42.5802	98.3013419	102.330283	57.7842097	144.772681	93.1398407	55.448817		38.023	72.2124	50.847	47.589116	44.2746	43.3836	153.631806	99.4511848	84.9433984	69.1960886	85.469704	86.364088		45.304	87.5411792	55.832	60.003668	45.50445	46.5972	124.729511	129.961702	72.8627422	101.565225	84.0818005	95.786582		81.69282	102.652704	76.00131	86.0328454	82.793502	62.038548	76.7049557	98.9757006	72.7275
	Cell_17	40.45	74.064	59.82	49.658208	77.0706	46.5972	69.6716516	144.38236	95.8180471	104.679324	83.2643046	49.085838		43.686	60.4856	40.877	51.7273	40.995	44.5887	81.0676064	86.6877064	67.3652079	180.78021	65.2149315	57.3404998		46.113	69.7436	60.817	63.624579	45.9144	47.9236134	86.13427	94.1880875	60.3030963	108.613092	77.8052295	96.5191314		48.0199748	103.87476	88.8327	87.0570459	69.806286	41.9321776	101.793111	105.109246	91.9886511
	Cell_18	42.068	67.892	90.727	51.7273	42.6348	44.187	134.228965	68.0250146	108.425447	116.164278	72.2045477	87.263712		42.877	68.5758576	43.868	83.798226	38.5353	42.5802	193.574919	67.7629648	52.4634035	70.8425338	89.2269848	92.5515648		84.136	85.1736	58.823	68.280036	47.06226	49.0074	94.2760621	66.5808523	69.301409	88.9166206	72.0805274	99.6471481		72.0819	94.098312	68.10507	89.105447	52.0233109	71.58294	99.9348	104.333952	88.2427
	Cell_19	42.877	70.978	58.823	62.07276	69.6915	49.8108	88.5517504	179.871147	57.7842097	70.8939613	76.3278848	73.628757		42.068	58.0168	45.862	48.106389	39.3552	43.3836	103.971334	99.2617016	108.641862	78.338609	104.199912	94.0248456		46.113	87.6424	56.829	61.038214	46.7343	49.8108	65.8316233	99.9096388	75.2474003	107.933976	195.579422	77.9970234		76.9258037	146.986452	87.84567	112.876117	74.676492	65.220012	93.819742	89.2206394	76.7575732
	Cell_20	54.203	119.7368	52.841	57.934576	45.9144	74.7162	136.745392	73.5663245	95.2018462	99.3079918	110.644976	83.1732255		38.832	66.6576	42.871	46.55457	40.995	40.9734	67.3996832	82.9947704	63.5445712	65.220167	97.8941488	58.784873		50.158	75.2984	57.826	60.003668	47.5542	45.0635094	66.048633	92.9032758	84.3939955	94.4205531	195.537031	77.6313575		80.091	102.652704	87.84567	56.1139819	72.241389	66.810744	106.00227	123.099051	84.6868101
	Cell_21	49.349	71.5952	61.814	54.830938	46.7343	67.0839	112.806791	104.453703	58.7804891	143.635031	79.3018056	49.085838		38.023	67.4809448	46.859	46.55457	39.3552	40.17	146.358951	142.277278	103.802217	66.003303	86.8363672	72.5219652		49.349	71.5952	58.3245	60.6243956	49.194	44.9904	117.139231	105.939953	54.4981483	128.235183	62.4928809	83.1259081		74.48463	110.596068	91.79379	80.2287009	63.312678	71.58294	69.3997219	86.7762383	92.4938648
	Cell_22	45.304	76.5328	56.829	85.867318	44.2746	108.459	76.3240138	125.429874	120.040202	84.265761	63.2297909	48.176841		33.978	65.4232	49.85	56.90003	44.2746	42.0170166	114.795794	92.3132112	100.953872	171.372492	84.3092328	117.908375		49.7535	72.2124	57.826	64.141852	49.194	46.43652	170.020781	82.982368	90.1447655	138.305782	87.011689	87.6804083		44.7082524	103.87476	79.94943	89.105447	64.124379	40.2877784	139.945266	131.772056	76.7622889
	Cell_23	40.45	61.72	58.823	105.523692	40.995	44.187	84.265761	84.6214618	72.1907226	84.8041954	108.387389	45.44985		34.787	59.2512	51.844	49.658208	36.8955	37.7598	116.757284	124.80451	57.6853292	104.049855	100.593489	53.9982042		47.3265	71.5952	62.811	129.31825	47.22624	46.9989	131.14744	106.252813	87.3832003	106.267253	88.1894553	55.8476212		80.091	73.2705277	76.00131	121.179311	77.923296	40.9734	101.291058	94.1094416	92.160288
	Cell_24	77.664	74.064	85.742	54.830938	47.5542	43.3836	32.3898884	139.455198	73.6933212	84.265761	113.543026	47.267844		41.259	64.1888	46.859	55.865484	42.6348	37.3581	98.7712952	88.993616	92.1823552	92.1406744	82.4264928	81.0058896		47.731	71.5952	55.832	60.3481718	47.5542	45.7938	121.376653	83.643303	102.04794	79.28656	59.1729114	84.7809884		52.1596278	94.098312	80.93646	90.1296475	47.8278826	71.58294	93.9863	98.9982437	75.6366
	Cell_25	45.304	67.892	88.733	61.038214	47.5542	48.204	70.2828064	72.2979396	57.7842097	69.6716516	64.3390855	55.448817		39.641	64.1888	54.502999	93.10914	34.4358	40.9734	119.697794	106.476136	79.4232353	103.52581	116.265896	56.8481117		46.113	69.1264	60.3185	62.2207001	50.42385	44.5887	85.7959843	103.075319	104.616891	82.0782836	120.938635	80.1077445		69.67917	66.9541029	78.9624	86.0328454	48.6669683	71.58294	117.185985	98.6168622	74.6669
	Cell_26	46.922	74.064	87.736	51.7273	46.7343	42.5802	118.807479	73.5663245	117.886083	144.333979	93.0534116	77.7192435		43.686	61.72	54.835	50.692754	40.1751	34.5462	100.464717	81.6825592	100.08862	65.7473301	114.873926	57.4789241		48.54	76.5328	62.811	64.141852	48.3741	48.204	103.295654	112.515552	78.4854726	111.813593	80.8756693	101.450619		81.69282	101.430648	120.75325	130.735102	68.182884	66.015378	113.0215	127.158238	117.137116
	Cell_27	38.832	107.3928	52.841	88.970956	43.4547	46.5972	79.6894159	105.274676	97.0192705	72.1162709	76.4049705	73.628757		37.214	59.8684	44.865	51.7273	40.1751	44.187	109.728495	103.993902	63.0678534	118.106356	90.9623088	68.0792084		46.922	77.7672	60.152001	59.486395	47.96415	46.5972	84.9757881	111.155892	68.8562694	91.7603113	89.4359429	107.556063		60.86916	112.836097	79.94943	64.584017	72.116387	89.2742659	65.1383354	96.1637261	69.098277
	Cell_28	42.877	75.2984	84.745	57.934576	42.6348	46.1955	77.7525589	118.126204	57.3856979	70.8939613	76.4745248	48.176841		37.214	113.5648	47.856	52.244573	40.1751	40.9734	84.815104	81.944684	97.2996888	90.7841288	86.5622352	62.1004621		45.304	70.3608	58.823	66.210944	50.8338	46.5972	79.2377727	185.906111	56.7949682	75.3575023	123.69078	63.5560874		70.48008	311.62428	56.118139	90.1296475	77.923296	66.810744	129.345148	108.265082	91.200285
	Cell_29	69.574	108.6272	54.835	57.2983302	45.9144	49.0074	72.1162709	87.5725205	69.1347615	72.1162709	111.45575	42.722859		36.405	61.72	49.60075	53.796392	35.2557	44.9904	68.757162	119.577654	47.972777	86.653196	95.8362152	105.025592		44.495	71.5952	61.814	60.003668	50.0139	44.5887	98.7946382	144.906338	65.1391873	67.3146631	97.3553607	108.389865		72.348603	74.5338126	77.97537	102.548079	55.3796536	83.4545729	78.9564359	112.214754	74.6669
	Cell_30	64.72	65.460232	50.847	91.557321	45.0945	48.204	70.8939613	120.142762	72.9307027	72.1162709	95.7856164	52.721826		37.214	64.1888	52.841	46.55457	41.40495	36.9564	106.667072	75.511949	101.227435	123.725011	73.9503854	53.2903801		48.54	68.5092	60.817	60.003668	49.194	47.4006	96.6026169	98.751121	60.4999451	60.8973159	73.6867225	59.6125439		61.67007	116.09532	98.9112633	63.5252626	75.488193	43.5765767	99.5374402	112.44245	101.006809
	Cell_31	43.686	67.892	55.832	63.107306	69.6915	44.9904	157.114756	73.5663245	96.5309394	97.3852729	81.5842914	81.6279306		77.664	62.9544	47.856	51.4686635	42.6348	42.5802	99.1939968	164.984524	80.4165112	75.8516833	62.1866656	85.0425912		46.922	67.2748	61.814	63.624579	45.9144	44.187	71.9834226	106.008587	90.8422177	107.344427	101.897146	116.892826		68.958351	112.429152	64.7909423	111.744376	67.371183	46.5972	71.8347998	72.331618	88.2427
	Cell_32	43.686	74.064	63.808	56.90003	70.5114	67.4856	82.9066358	134.671332	71.0567069	71.3804405	111.45575	79.991736		43.686	66.6576	49.85	57.934576	36.8955	43.3836	107.084869	67.2260783	92.7950128	187.264191	64.5730756	80.700924		46.113	72.8296	57.3275	60.003668	49.194	48.204	60.4441476	123.074615	84.0864378	160.277765	105.665198	60.7522033		79.6849386	126.256716	90.80676	89.105447	46.988797	64.424646	98.0657813	98.334058	79.680249
	Cell_33	59.866	62.9544	55.832	249.325586	47.5542	45.7938	103.525724	90.6761692	87.5259003	70.8939613	64.3390855	79.991736		36.405	66.1033544	45.862	55.865484	44.2746	33.7428	80.1326792	150.03812	62.8361054	163.332838	104.870347	66.9694064		45.304	73.1147464	54.3365	59.486395	46.7343	48.00315	110.468215	97.1965538	60.7016923	101.336872	112.352158	87.9457678		73.68372	106.318872	99.0010831	98.3232518	71.7543684	42.7543771	96.3657	94.3610148	87.360273
	Cell_34	44.495	66.6576	52.841	50.692754	74.6109	41.7768	70.8939613	132.05674	104.146646	70.8939613	87.7115889	49.994835		77.664	61.72	50.847	53.796392	39.150225	40.9734	124.374156	99.317008	74.9565375	81.450352	101.985684	141.58499		46.335475	70.3608	57.826	61.3827178	46.8712233	49.0074	136.546512	183.549212	82.2014165	104.617336	95.3966154	289.86171		76.6855307	73.130303	87.84567	64.584017	60.877575	44.3987762	98.6117496	112.343686	62.5206317
	Cell_35	66.338	70.3608	85.2435	80.694588	45.0945	37.7598	93.7221866	104.717895	93.0361453	60.4111985	103.173765	58.175808		39.641	56.7824	53.838	51.7273	44.2746	42.5802	116.904023	89.1469288	64.5990882	106.591199	77.7621701	99.0769496		44.495	73.32336	54.835	58.6949673	46.7343	46.5972	101.571144	71.6724979	84.2918291	83.7976297	79.41944	50.947053		64.87371	112.429152	101.257434	82.9602437	65.747781	81.4574089	88.5196285	133.330968	89.2124
	Cell_36	67.956	114.7992	52.841	63.107306	67.2318	44.187	70.8939613	96.9926057	58.7804891	97.5066223	81.9697443	45.44985		41.259	61.72	43.868	51.7273	46.7343	36.9564	114.871691	116.574907	55.1222796	79.571382	71.2258025	77.7443284		46.922	72.4271856	60.3185	61.038214	45.0945	45.7938	100.851284	94.7025336	104.250106	124.312148	165.211991	91.3426931		68.87826	122.2056	82.91052	94.2264497	73.652937	61.243182	97.5554	98.76368	91.1518
	Cell_37	46.922	103.6896	53.838	62.07276	40.1751	45.7938	97.6136953	84.6214618	62.3344029	98.8866743	64.3390855	52.721826		41.259	59.2512	52.841	55.865484	36.8955	39.3666	73.9252058	70.9927115	66.8418632	95.2761896	123.545197	63.15622		46.922	70.3608	59.82	64.141852	45.0945	46.5972	125.622936	90.0171715	77.6315022	309.250087	94.7880865	93.7394392		84.89646	64.427533	92.78082	63.5252626	63.312678	46.8653749	97.757649	116.509044	95.3542755
	Cell_38	40.45	72.8296	79.2615	54.830938	49.194	46.5972	70.8939613	74.8347094	64.8937067	97.1901621	64.3390855	59.084805		39.641	56.7824	45.862	53.796392	39.3552	37.7598	75.8276989	69.1281162	142.818245	64.1458573	85.6901656	71.4025948		46.922	71.5952	58.823	63.107306	45.9144	44.187	149.157147	94.5187661	78.2302767	93.051538	68.7968689	149.23753		76.88736	103.87476	76.00131	51.8789644	62.500977	72.378306	101.71935	105.109246	78.720246
	Cell_39	41.6635	111.096	108.673	68.280036	40.995	42.5802	69.6716516	73.5663245	65.202628	145.095599	64.3390855	49.994835		50.158	62.9544	47.856	52.761846	39.3552	39.04524	68.1851437	151.533816	64.015597	150.561537	108.389398	76.1402279		46.922	71.5952	54.835	57.934576	48.78405	47.4006	90.5899691	104.943575	102.296531	72.4154569	92.950244	100.22278		72.88281	73.2705277	76.00131	94.2264497	81.1701	50.9763727	109.356434	130.172913	71.8158412
	Cell_40	63.911	69.1264	56.829	52.761846	45.0945	38.5632	89.1228064	76.1030944	75.5677513	87.9842635	93.9537062	51.812829		35.596	62.9544	49.85	50.692754	36.8955	40.9734	68.9658943	113.830618	57.162768	67.1326411	76.3534521	49.3669522		44.8995	69.7436	57.826	63.107306	46.32435	46.5972	72.6279679	100.33089	100.221087	88.4616435	54.0916483	54.0166993		73.68372	77.0603826	51.01649	90.1296475	51.1842253	61.243182	109.4524	96.294588	78.2926083
Field_4	Cell_1	39.641	107.3928	81.754	88.453683	44.2746	40.17	104.215948	90.3513733	110.630649	69.6716516	105.7493	49.994835		40.45	59.2512	51.844	57.934576	44.2746	39.3666	65.1174034	110.446942	65.8329318	84.4051472	103.979774	57.863564		49.349	74.9898	53.838	57.2445338	50.8338	44.187	98.4277329	80.6586698	101.115934	101.372923	92.8906666	75.5818719		78.8103449	68.8490303	91.79379	89.4465058	77.111595	70.787574	86.8886662	130.712496	86.0880266
	Cell_2	43.686	102.4552	55.832	51.7273	45.9144	42.5802	70.8939613	103.176956	101.784881	137.02051	63.2297909	50.903832		42.068	62.6248152	55.832	58.969122	42.6348	44.187	95.3437216	106.029558	53.580289	84.269464	56.7953749	91.0612896		50.967	71.5952	58.823	56.90003	48.3741	49.0074	104.110932	75.0450909	75.6738241	117.817747	123.365545	69.0605955		70.079625	113.651208	128.950534	101.922293	73.05309	70.787574	109.4524	148.426996	83.520261
	Cell_3	63.102	96.2832	86.739	56.90003	48.3741	47.4006	83.0380942	74.8347094	92.8979883	72.1162709	84.3305929	50.903832		39.641	61.72	50.514999	51.7273	40.995	41.7768	187.105466	62.4499388	58.5504857	107.580357	100.283103	82.7735696		46.922	75.5045448	63.808	62.07276	46.7343	49.0074	114.218453	100.987479	84.7214974	120.679012	106.915712	87.8134412		74.48463	90.432144	58.8393586	66.7015257	74.5912634	67.60611	128.919692	97.1251724	70.0159962
	Cell_4	68.765	72.8296	49.85	87.93641	50.0139	49.0074	77.6583243	145.005144	63.9519626	70.427039	128.332949	45.44985		35.596	60.4856	46.859	43.450932	43.4547	44.9904	138.781931	187.506415	57.9442099	73.7783722	141.725719	75.0144134		51.3715	66.6576	59.82	60.003668	45.9144	48.204	91.1961465	132.499967	70.1401183	106.5918	63.6902966	94.6460552		69.67917	74.7864696	82.91052	82.9602437	64.93608	54.6312	87.0338328	99.3945494	92.0364429
	Cell_5	67.147	62.9544	51.844	80.694588	48.3741	50.6142	86.2818028	103.117924	66.4676986	156.182116	74.0076046	48.176841		40.45	56.7824	53.838	52.761846	40.995	41.7768	87.6478488	113.880968	72.2164567	93.12086	88.5746168	84.0107056		53.394	125.9088	61.814	65.6388401	45.42246	44.9904	112.7297	99.8425348	92.8648662	82.217762	110.069017	92.7670638		64.87371	73.2705277	78.9624	102.420054	58.442472	48.509774	133.405691	91.4009046	95.2856311
	Cell_6	43.686	71.5952	49.85	48.623662	50.8338	47.4006	90.0638591	148.729616	78.5961244	99.5909767	65.44838	83.627724		38.023	66.6576	47.856	49.658208	39.970125	38.5632	175.235455	111.067171	94.9593464	189.993586	93.6582808	86.7703928		46.652603	71.5952	62.811	62.07276	46.7343	47.60145	85.4871391	83.7584533	53.3194152	99.8783998	82.5499594	97.787178		49.675836	113.04018	79.94943	95.2506502	68.994585	73.173672	104.29743	113.578232	88.8273116
	Cell_7	63.911	61.72	52.841	63.107306	46.7343	45.7938	86.8314442	73.5663245	81.5537094	93.1499409	74.0076046	79.991736		38.832	70.3608	52.176001	54.830938	36.8955	39.3666	132.14083	71.5684878	99.5865504	95.5164432	106.207766	42.9603829		53.394	72.4185448	61.814	62.07276	49.194	49.0074	60.022543	128.901994	172.118393	79.1548428	70.905123	109.304121		61.67007	73.2705277	78.9624	102.728338	78.734997	51.7985723	106.389372	108.775848	80.96995
	Cell_8	42.068	106.1584	86.739	65.176398	46.7343	48.204	72.1162709	91.2588749	63.3745115	98.2620818	87.2160066	44.540853		34.787	70.3608	49.85	50.692754	36.8955	40.9734	77.5959598	109.306668	81.3681488	96.54672	63.785348	54.9869683		45.304	67.0686552	63.808	63.107306	46.7343	50.690523	76.0478902	130.473161	101.388602	162.570286	125.299817	93.3115321		48.8479054	69.4806728	85.87161	81.9360432	50.3451396	94.7535423	103.126075	100.687837	67.885434
	Cell_9	52.585	71.5952	57.826	62.07276	52.4736	40.17	70.8939613	91.3329476	120.903408	71.4941153	74.7929784	46.358847		51.776	61.72	49.85	53.796392	39.0821733	41.2409322	62.8617484	149.369782	64.5786239	71.4419078	89.6099072	39.4014995		48.54	69.1264	56.829	111.730968	50.0139	46.5972	119.099247	98.5878031	83.2580145	82.8752487	109.613208	96.7080082		64.87371	109.98504	93.274335	89.105447	68.994585	66.810744	92.3872914	94.7859872	84.4878668
	Cell_10	71.192	67.892	59.82	60.003668	69.6915	68.8562004	100.595084	100.904383	56.7879302	112.473655	127.749719	47.267844		42.877	61.72	46.859	51.7273	37.7154	41.7768	171.10283	174.008318	78.5754466	110.02593	83.7814944	102.816182		44.495	77.7672	56.829	62.4089875	46.7343	51.0159	96.8756755	95.4269043	54.73525	82.6526224	109.539555	84.1838573		74.48463	107.540928	96.72894	87.0570459	68.994585	64.424646	108.357876	105.31477	58.3029701
	Cell_11	46.922	65.4232	59.82	57.934576	37.7154	98.0148	72.1162709	84.6214618	66.7288734	105.376885	64.3390855	52.721826		40.45	59.2512	48.853	53.279119	39.76515	46.5972	83.2641768	83.4149504	92.4224952	89.5132176	80.9842144	83.861232		46.922	67.892	57.826	57.934576	45.0945	44.9904	105.957136	83.9755512	79.1229745	88.364917	97.7368906	99.3657854		49.675836	107.540928	82.91052	91.1538481	52.0233109	88.155186	101.73224	100.032793	77.576
	Cell_12	47.731	74.064	73.778	60.003668	50.8338	53.0244	70.8939613	96.1109448	73.3258049	100.273865	54.0095438	53.630823		40.0455	64.1888	53.838	51.0372578	43.4547	37.7598	85.1703112	116.288469	55.738687	138.178951	90.5905568	118.348612		44.495	71.5952	57.3275	66.210944	52.4736	46.5972	66.7820508	80.2703928	79.4098698	122.62612	68.0200364	71.6787066		75.28554	97.76448	92.78082	99.3474524	50.3451396	77.945868	102.59378	111.220249	77.323878
	Cell_13	41.259	75.2984	89.73	61.038214	71.3313	43.3836	94.4954916	86.0318194	111.906843	72.1162709	89.6356143	54.53982		42.4725	79.0016	49.85	50.692754	40.995	38.5632	99.0189872	160.373916	103.018775	115.758916	76.1141759	91.9459288		134.294	73.7319464	61.814	64.141852	47.14425	45.3921	78.6255366	125.385981	54.6157939	89.6826175	81.8018361	87.8432393		204.23205	107.540928	74.02725	80.9118427	75.8940435	47.6875745	91.936449	100.54513	79.5154
	Cell_14	43.686	113.5648	58.823	56.90003	50.0139	49.0074	101.876382	95.9094096	58.7804891	82.9066358	90.9668844	51.812829		42.068	69.1264	52.841	52.761846	41.8149	39.3666	95.6395152	119.830896	61.7685063	61.1412369	99.3777576	74.1525687		45.304	69.3819208	58.823	63.624579	46.7343	44.5887	97.5042438	92.9045885	100.659571	122.468788	75.2485209	90.2481761		83.5557367	146.976675	95.74191	92.1780486	75.488193	67.208427	110.299426	65.6985876	78.720246
	Cell_15	72.81	66.6576	82.751	62.07276	43.4547	48.3574494	129.044685	74.8347094	58.7804891	129.241785	131.584104	49.085838		38.832	59.2512	49.85	54.830938	40.995	42.5802	113.952726	118.278825	48.48565	120.653248	110.853341	54.8260385		48.54	71.5952	55.167001	61.1861541	45.9144	44.9904	233.520674	111.099733	79.4471997	96.6230189	67.6198164	68.3593987		71.28099	124.649712	91.79379	91.33718	74.676492	69.992208	164.751084	94.3526471	87.273
	Cell_16	61.484	116.0336	56.3305	94.143686	39.3552	42.8862954	82.9066358	101.68585	79.5667941	95.1022386	73.774428	55.448817		39.641	66.6576	49.85	58.969122	41.40495	40.9734	183.632907	125.409187	60.4219315	70.5855594	90.5582992	42.4150494		47.731	67.2748	64.805	60.3481718	49.3383024	45.7938	102.092519	142.76717	103.152247	74.1496098	92.0160502	90.1004332		78.6293393	80.8502374	83.89755	86.0328454	120.131748	67.60611	120.1597	116.047324	69.6350561
	Cell_17	50.158	101.2208	46.859	57.934576	72.9711	49.0074	155.297776	131.552155	76.0726325	136.722024	65.44838	84.536721		46.113	65.4232	50.847	51.7273	40.1751	40.17	109.256766	78.8732793	90.6176504	151.177862	107.244269	59.8653975		53.394	72.8296	60.3185	63.7870027	47.5542	45.7938	107.430048	115.794052	89.419234	90.3057513	111.511259	60.5407939		45.9501483	105.096816	96.72894	88.0812464	96.8659622	69.196842	102.197245	106.170956	79.8974618
	Cell_18	46.922	59.2512	88.733	61.038214	44.2746	52.221	129.017654	73.5663245	67.5754936	70.2828064	105.7493	50.903832		44.495	61.72	46.859	51.7273	40.1751	38.5632	161.857609	64.8324802	99.5446536	72.6081001	81.9679096	47.5386401		46.922	69.1264	59.82	58.969122	50.0139	49.0074	95.2271909	111.423594	98.5761852	128.830835	70.1494294	106.412753		71.28099	122.42557	87.84567	101.485983	64.124379	88.8988532	97.0616745	108.640048	70.6095313
	Cell_19	40.45	71.5952	54.835	52.761846	46.1628297	46.2903012	118.927511	94.9797965	86.5864401	98.8589768	74.0076046	50.903832		35.596	62.9544	51.844	51.7273	41.2393302	40.5717	61.4591801	114.357037	99.061572	117.615924	129.522566	98.2539792		48.54	74.064	60.443125	58.969122	47.5542	46.5972	67.9871916	77.6210884	53.7283036	90.2346493	97.6194498	103.455644		48.8479054	311.62428	109.193155	87.0570459	64.93608	64.424646	102.3142	88.9135303	60.0903936
	Cell_20	42.068	103.6896	79.76	80.694588	48.7947087	67.4856	72.7426812	73.5663245	79.6773288	99.982388	88.1348313	56.357814		39.641	60.4856	54.494026	48.623662	45.9144	43.3836	132.404603	97.2305592	103.498394	117.020948	65.9299015	74.0751005		44.263626	77.7672	153.538	63.5190553	48.3741	49.8108	205.697186	126.025218	111.746813	111.482014	63.3076243	91.2762715		80.091	113.651208	58.1587986	94.2264497	49.194	76.355136	89.2275	103.887046	79.5154
	Cell_21	46.5175	103.6896	57.826	92.074594	45.9144	72.306	69.6716516	73.0818015	57.7842097	82.9066358	77.5051848	53.630823		40.45	48.1416	56.793108	51.7273	37.7154	45.7938	80.3973592	102.032531	93.7552616	115.123788	50.055539	46.2215249		47.542503	76.5328	59.0224	58.969122	50.0139	46.5972	80.4002373	224.325645	115.037178	119.846889	120.988026	59.0740688		51.3316972	129.223868	78.9624	60.8783766	73.05309	69.992208	104.096371	131.242984	76.99418
	Cell_22	46.922	106.1584	50.847	93.10914	45.0945	39.3666	70.8939613	72.2979396	59.7767686	69.6716516	94.0933794	48.176841		40.45	62.9544	44.579858	50.692754	39.3552	70.6992	90.380512	147.285232	93.2187984	139.714725	108.698792	58.9734565		45.304	76.3365304	56.843955	56.90003	48.3741	48.04332	72.0242825	119.95689	85.76023	119.099244	58.3166937	48.2743275		89.257415	95.320368	72.05319	62.113943	73.05309	81.4176406	98.7451	87.3385606	100.105273
	Cell_23	48.1355	101.2208	59.82	92.074594	46.7343	40.9734	87.3501534	72.2979396	122.867051	92.9667271	88.6444497	49.085838		41.259	60.4856	52.841	54.313665	40.1751	33.7428	97.9781264	137.867792	77.8290651	175.809575	84.6988688	55.6971866		46.922	70.3608	59.285608	60.003668	46.7343	47.4006	69.4166868	147.898224	91.6938741	177.883835	149.627297	60.4036005		70.48008	131.404016	120.436414	116.472085	74.676492	73.173672	88.6318448	98.897011	91.9682874
	Cell_24	43.686	66.6576	58.823	48.623662	46.7343	43.3836	99.4172805	91.6230659	75.3485991	113.014854	110.18426	52.721826		42.068	68.5092	50.182001	52.761846	37.7154	37.7598	107.198804	95.1733584	99.2346224	142.670841	76.8224453	53.4269536		45.7085	72.2889328	55.832	59.5598478	46.7343	45.7938	151.746369	66.7885429	313.375594	68.4441446	73.6555285	65.7713383		45.536183	76.7445613	100.145051	98.2904774	77.111595	69.196842	115.419202	72.0157595	68.6480753
	Cell_25	41.259	74.064	50.847	58.451849	48.3741	44.187	69.6716516	73.1604414	103.809831	72.1162709	97.6940119	52.721826		40.45	63.3654552	50.847	49.658208	41.8149	44.9904	111.32626	192.531286	180.658108	144.927318	59.7091972	86.8420496		48.54	72.33584	59.3215	61.8141235	44.2746	47.2150146	71.672539	370.745053	59.6853015	132.631437	110.423905	66.0240859		43.0523912	94.098312	120.239995	128.587354	68.994585	42.3432773	100.113255	145.056686	118.299521
	Cell_26	42.877	62.9544	86.739	89.3847744	66.4119	43.7853	84.8779568	72.2979396	96.7920017	115.916925	82.0010556	58.175808		38.832	70.3608	45.862	54.830938	43.4547	44.9904	107.565474	94.101656	105.623479	91.212876	74.0219262	79.6836506		46.113	70.978	60.817	58.969122	47.0073267	44.9904	64.8319947	97.3994053	97.7153284	107.763228	82.1379368	96.2405287		49.0623394	98.986536	83.89755	59.8916176	44.47154	66.810744	96.3657	87.9460139	134.200662
	Cell_27	38.832	67.2748	54.835	46.55457	72.9711	45.7938	81.8071035	86.0318194	57.7842097	69.6716516	82.9846623	52.721826		39.641	65.4232	50.847	52.761846	40.58505	40.17	72.1307106	192.538623	76.6453692	106.767734	66.2025984	53.5257415		49.349	70.3608	60.817	64.141852	48.78405	46.5972	85.7201287	100.847756	60.7853959	58.4444198	100.092308	145.610322		68.07735	148.08508	104.738688	62.4665082	80.1652142	77.945868	109.167599	82.5279221	76.6063
	Cell_28	44.821027	64.1888	52.841	73.452766	70.5114	49.8108	114.47109	87.4421771	57.7842097	98.7760322	63.2297909	49.994835		43.686	62.9544	46.859	51.7273	42.6348	38.5632	154.633509	138.579877	136.934193	75.9408291	151.007625	106.379754		45.304	102.4552	56.3305	65.176398	50.0139	44.187	94.7983845	198.155197	72.3117532	83.3112463	106.243927	79.3816682		91.5496194	103.87476	85.87161	82.9602437	73.05309	73.173672	91.0667536	96.0834806	217.446498
	Cell_29	43.686	92.58	52.841	54.830938	45.9144	49.8108	73.3385806	100.961172	57.7842097	77.6767495	88.448219	54.53982		43.686	62.9544	46.859	52.761846	40.58505	40.9734	100.584178	134.221966	61.7428745	78.4560875	70.7797278	68.7939646		47.314365	75.2984	64.805	62.07276	50.8338	47.4006	131.480146	131.168504	185.653971	70.807241	68.3290572	66.7036927		97.6717754	95.320368	124.863243	111.253784	52.0233109	65.617695	96.579846	115.405109	82.4245
	Cell_30	67.5515	72.8296	69.79	60.003668	48.3741	49.0074	89.5237353	106.731159	90.5107047	71.0595234	99.5857101	47.267844		34.787	58.0168	49.85	51.7273	47.5542	43.3836	122.883459	102.946826	131.47023	72.0340077	72.080775	47.8514372		53.394	74.064	58.823	60.003668	46.7343	48.204	78.4572193	70.4064445	113.896741	379.943777	115.40987	101.364119		71.28099	111.207096	84.88458	102.420054	87.4916274	62.833914	109.4524	109.896389	77.2961821
	Cell_31	43.686	66.6576	56.28065	78.625496	70.5114	47.4006	72.1162709	74.8347094	80.6295853	108.904369	88.1942148	52.721826		40.45	61.72	53.838	50.692754	40.995	38.5632	105.622417	132.806676	78.8291115	175.436698	82.063924	110.684154		48.242288	71.5952	55.832	60.003668	48.3741	46.5972	80.2961917	77.3528536	66.8346271	112.421864	107.429514	58.8554745		49.675836	70.3608	74.02725	99.5789217	68.994585	73.969038	115.883027	155.902173	100.314495
	Cell_32	45.304	65.4232	56.829	87.93641	70.5114	53.0244	96.1840289	72.2979396	57.7842097	152.645946	77.4123306	47.267844		38.023	59.2512	45.3635	50.692754	44.2746	45.0498516	90.3717152	98.796032	88.846992	68.7044477	70.6554417	103.560449		47.731	69.1264	60.817	61.9693054	47.5542	49.0074	82.5340486	331.240165	68.7575497	263.016673	92.2976489	77.5842749		75.28554	109.98504	75.01428	87.0570459	52.0233109	77.945868	124.36529	111.220249	77.760243
	Cell_33	40.45	66.6576	54.835	87.93641	68.8716	77.1264	100.760452	64.95189	106.167431	81.5475106	75.2410647	50.903832		45.304	64.1888	47.856	50.692754	40.995	46.5972	99.9542112	76.7943045	148.921462	95.7179008	121.878946	98.1460016		48.54	71.5952	59.4212	58.969122	45.0945	47.4006	76.3064568	135.837341	74.7637377	160.871358	67.6191831	81.6739491		48.0199748	92.876256	84.88458	87.0570459	81.981801	77.945868	75.3662194	109.921507	102.308199
	Cell_34	72.001	65.4232	57.826	55.865484	46.7343	75.5196	93.4342792	150.008362	96.6639432	69.6716516	76.4745248	49.085838		41.259	64.1888	49.85	48.623662	40.1751	37.7598	95.44014	155.289929	68.8213173	88.8100424	75.9096971	74.3446753		97.889	76.5328	58.823	58.2925289	50.218875	44.187	171.413712	110.928232	252.016855	104.139486	91.0614397	88.0075651		72.0819	99.597564	86.85864	70.6698373	44.47154	67.60611	111.646207	98.969577	81.1260717
	Cell_35	46.922	70.3608	58.823	60.003668	50.8338	49.8365088	142.428334	72.2979396	68.635366	93.9077798	64.3390855	46.358847		35.596	61.8841752	47.856	53.796392	34.4358	43.897776	126.509624	191.138602	69.6190992	79.360996	82.7796032	138.375323		51.3715	69.1264	161.514	58.969122	50.8338	47.4006	79.3354089	117.662819	89.4490558	102.32139	81.3291722	67.3257014		47.6060095	70.0077616	83.89755	86.0328454	81.1701	67.60611	111.8318	93.6053723	60.5358498
	Cell_36	44.495	103.6896	85.742	55.865484	44.2746	42.5802	70.2828064	96.7991161	113.209012	149.214935	75.8888739	49.085838		40.45	60.0745448	47.3575	47.589116	39.3552	43.3836	73.1721148	172.511618	99.2538192	116.262467	77.3643398	115.123293		49.863524	75.2984	62.811	62.07276	44.2746	49.0074	84.9245456	57.067726	92.1384905	111.342553	106.308157	54.8193402		46.3641136	109.98504	62.7502827	91.6659483	80.2098577	68.401476	128.775091	103.887046	91.1518
	Cell_37	46.922	111.096	57.826	62.07276	41.8149	44.187	81.6182213	105.39995	75.3779706	113.240615	119.837059	83.627724		43.2815	56.7824	45.862	63.107306	40.1751	41.7768	151.983966	99.7555552	105.856495	131.392058	255.43295	113.744466		44.8995	67.892	55.832	57.934576	47.5542	43.7853	72.0444842	131.956992	56.4159193	114.917536	108.277986	52.7500985		47.1920442	120.983544	66.13101	93.2022491	74.676492	107.985251	75.4889619	94.8631436	76.12145
	Cell_38	40.45	116.0336	53.65854	65.176398	45.0945	43.3836	136.389545	168.406404	56.7879302	70.8939613	45.5068987	48.1132112		40.989603	69.1264	52.841	48.623662	42.6348	39.3666	72.5619899	83.4485656	70.805481	60.4952981	85.0002264	43.3757134		65.529	67.892	53.838	65.176398	45.9144	51.5324862	187.713349	78.06609	174.595609	127.015684	69.8215763	80.6808795		81.69282	100.208592	60.9647056	90.1296475	68.994585	64.424646	129.073075	109.998049	86.5878465
	Cell_39	41.259	75.2984	80.757	87.93641	77.0706	43.3836	144.999663	279.011805	118.34669	73.3385806	73.8455601	46.358847		38.832	60.4856	49.85	48.623662	40.995	42.3126678	98.2958656	93.6380072	71.733988	72.1717658	123.68886	107.054058		47.731	66.6576	57.826	64.141852	47.8272267	44.187	86.5707611	87.1962012	94.6972534	72.0371777	112.14898	55.3925809		72.2084438	74.5338126	87.84567	101.907954	69.1301391	46.4542751	138.239916	124.689146	87.6488991
	Cell_40	80.091	67.892	52.841	52.761846	40.995	43.3836	89.3310039	72.9321321	64.201385	104.388295	64.3390855	49.085838		43.686	56.7824	49.3515	50.692754	37.30545	39.56745	69.0457629	151.496883	65.7447599	77.1769935	92.06758	68.0458546		46.922	69.1264	57.826	59.0425748	46.7343	47.4006	126.268931	83.7996801	78.2263202	83.4726025	96.1843838	72.9215644		70.48008	63.164248	86.85864	83.9844443	81.1132809	66.015378	101.766466	151.778789	98.7115812
Field_5	Cell_1	37.214	69.1264	48.3545	60.003668	45.0945	42.9819	124.743232	104.425308	56.7879302	72.1162709	105.073557	49.994835		38.832	97.5176	47.856	44.485478	41.8149	42.5802	121.573309	94.5291232	85.4180952	137.036254	127.465506	60.024188		50.158	74.064	57.826	56.90003	46.7343	46.5972	144.651444	126.051649	63.2625513	102.103288	167.755991	54.4296837		64.87371	112.429152	86.85864	87.8766132	65.747781	71.58294	105.8833	97.3982721	84.84875
	Cell_2	46.922	66.6576	49.85	53.796392	45.9144	46.5972	82.1507267	132.958236	78.2596385	146.171641	84.781742	49.085838		38.023	62.9544	50.847	49.658208	36.0756	44.9904	67.2063837	114.740382	127.868463	112.301512	50.9702599	60.0975819		48.54	72.8296	54.835	62.07276	45.3675267	47.4006	120.767791	99.8187552	63.6458108	73.1860096	101.189557	74.0933297		50.0898013	63.164248	51.01649	51.8789644	70.987311	61.243182	114.2112	124.689146	72.2465288
	Cell_3	47.731	69.1264	48.853	54.830938	44.2746	41.3751	70.8939613	73.5663245	79.9459468	95.3016065	109.854613	49.085838		42.451466	67.892	48.3545	57.934576	38.5353	40.17	66.2423784	85.6705104	43.7313252	86.6380432	100.403671	71.797694		43.686	78.3844	62.811	59.6591642	46.7343	44.187	125.138665	75.4047906	70.215187	98.5319539	95.6424474	93.877915		67.27644	150.446092	79.94943	95.7627505	48.6669683	45.2209758	92.4746274	122.319052	105.360814
	Cell_4	197.396	117.268	56.829	55.865484	73.791	50.6142	135.245521	99.0352801	77.3927267	149.289292	85.1332653	53.630823		45.304	60.8966552	44.865	51.7273	41.8149	40.17	133.370898	121.653945	84.1325624	68.5109578	111.647355	105.255249		45.304	71.4063368	60.817	62.07276	50.8338	46.5972	104.696808	116.291456	94.0400835	82.8715911	63.3689716	81.0208751		78.48918	120.983544	83.89755	87.0570459	77.923296	54.084888	116.250346	140.550736	82.2541735
	Cell_5	44.495	64.1888	65.802	54.830938	63.9522	48.1774878	123.807405	75.2260321	57.7842097	70.8939613	77.6682195	46.358847		40.45	62.9544	53.838	49.658208	43.4547	36.9564	63.4254922	103.748862	94.8278816	94.4988856	96.0556848	72.2368064		50.158	82.7048	57.826	66.210944	48.4913457	51.4176	256.908498	73.0850699	61.7964386	119.579114	80.9316513	97.5795188		49.675836	108.762984	83.89755	57.7021135	66.9653325	73.173672	86.7969429	112.098011	85.4978672
	Cell_6	43.686	62.9544	57.826	86.901864	42.6348	48.204	70.8939613	92.215648	78.2024262	135.445823	65.44838	48.176841		37.214	60.4856	59.82	53.796392	40.995	41.7768	129.457039	94.2293432	77.8976782	100.971317	157.82249	51.4288254		48.675103	71.5952	110.667	64.141852	47.5542	52.221	72.2827046	144.834189	129.55172	88.8412266	91.9923453	53.2520171		68.07735	109.374012	87.84567	89.105447	49.5060539	47.07924	91.5469778	116.109051	70.0491886
	Cell_7	40.45	108.6272	55.832	55.865484	51.6537	73.1094	99.244774	189.297625	120.117259	126.665285	78.6107976	48.176841		40.45	61.72	53.838	42.416386	42.6348	33.7428	94.0276496	104.581827	59.0141782	124.790039	94.8585584	83.1815248		45.7085	71.5952	57.540858	64.141852	48.04614	44.187	81.8821234	119.289323	105.243834	95.7831461	93.3925861	94.7502373		65.67462	74.1131387	71.06616	87.0570459	75.8907967	46.8653749	102.3142	106.34842	74.2400046
	Cell_8	46.922	65.4232	56.829	63.107306	70.5114	40.17	70.8939613	92.6637882	77.4299727	95.5126851	77.8258557	52.721826		43.686	69.1264	61.814	52.761846	36.8955	41.7768	75.9883327	118.317002	106.73627	132.839096	96.4125984	50.2890394		47.436524	73.4468	56.829	61.038214	50.8338	50.6142	102.252741	121.332562	73.7608865	132.407852	80.8034588	60.9026869		52.9875584	106.318872	77.97537	90.1296475	81.1701	46.5972	94.8020129	115.497951	82.4245
	Cell_9	46.922	81.4704	57.826	90.005502	43.4547	43.3836	88.3185692	131.667638	109.369173	70.8939613	79.6699833	78.173742		42.877	61.72	45.862	58.969122	42.6348	36.5547	123.715607	114.931685	59.6184818	78.226666	189.460885	78.4005493		46.922	69.1264	54.692429	67.122379	54.1134	47.4006	95.6437329	69.4474364	56.2771226	76.2340196	66.0418473	103.07689		90.8792577	108.762984	87.84567	58.2314907	103.021091	78.741234	182.593544	132.212766	57.5586768
	Cell_10	46.922	102.4552	57.826	56.90003	70.5114	45.7938	82.9066358	91.4800393	61.0272617	157.640561	72.2045477	44.540853		40.45	61.5829816	46.859	54.6457543	39.3552	41.7768	104.58149	108.420198	66.6405445	85.3243912	63.6871954	67.6456706		47.544121	72.8296	59.82	60.003668	47.14425	48.204	71.3601813	223.337724	83.255854	145.302853	125.952897	58.7806941		49.675836	97.76448	91.79379	87.0570459	47.8278826	73.969038	103.452995	98.2567992	94.0609
	Cell_11	50.059302	71.1841448	57.826	51.7273	44.2746	49.8108	104.913107	73.2272838	71.5124659	70.8939613	133.11255	83.627724		40.45	58.0168	46.859	52.761846	43.4547	35.3496	71.5057438	148.321023	90.7381592	90.5291232	76.9076383	111.37018		46.922	69.1264	68.071172	64.141852	49.194	45.7938	82.4804078	105.789766	85.5082926	156.187287	68.4410519	77.3787871		69.67917	98.375508	59.5188982	102.420054	64.124379	70.787574	105.8833	89.4798941	103.680324
	Cell_12	42.877	62.9544	50.847	60.003668	80.3502	44.187	143.727444	123.517327	93.3198899	100.596273	64.3390855	49.085838		38.832	58.0168	42.871	55.865484	40.995	38.5632	64.550828	189.450781	148.708526	58.5806419	96.2139192	52.591981		48.1355	71.5952	57.826	69.314582	47.5542	47.1330678	124.786009	97.7917407	94.6221202	80.7658727	155.558134	98.6254599		76.486905	106.318872	64.805	92.1780486	70.617987	70.787574	93.39145	102.467318	98.9743699
	Cell_13	67.147	66.6576	86.739	60.003668	40.1751	43.3836	67.8435475	86.8194475	79.554188	70.8939613	63.5337376	45.44985		42.877	62.9544	54.835	47.589116	44.2746	39.16575	104.293334	80.21782	100.286149	76.4892662	160.413217	113.434856		44.495	75.2984	59.82	70.3636116	49.0915125	49.0074	106.834516	124.125762	106.445828	77.4709156	73.3957511	73.0500853		75.28554	78.7746603	96.72894	114.612137	83.5215978	72.775989	100.184637	109.874594	92.1215
	Cell_14	41.259	58.0168	56.829	60.003668	46.7343	42.5802	72.1162709	73.5663245	79.3195206	70.8939613	77.4014786	42.722859		41.259	59.2512	47.856	48.623662	44.2746	44.187	183.772011	89.0175168	60.8273987	66.230866	75.3097539	84.2233872		46.922	71.2866	61.820979	61.038214	46.7343	49.0074	116.22002	79.2664993	89.1921808	126.704378	99.0366725	65.4373552		75.28554	114.873264	110.833599	94.2264497	70.617987	63.62928	101.291058	96.1649607	79.5154
	Cell_15	44.495	64.1888	80.757	53.5377555	68.0517	46.5972	99.7468274	108.474266	57.6208199	81.5475106	75.2410647	49.085838		38.023	65.4232	46.859	54.830938	40.1751	39.3666	87.194468	110.118828	103.063852	117.166642	76.8186698	103.613778		49.618397	77.7672	61.814	64.141852	49.60395	46.79805	81.1488086	101.616867	58.687281	113.861707	96.7151884	107.765955		83.0920098	100.208592	95.74191	57.1727363	68.182884	50.9763727	109.4524	116.109051	92.1215
	Cell_16	42.068	108.6272	59.82	57.417303	44.2746	49.8108	69.6716516	72.2979396	106.855745	154.244202	63.2297909	54.53982		43.686	117.268	46.859	53.796392	38.5353	39.9016644	112.763752	90.337028	66.1471612	63.2651557	159.426833	52.7071624		73.619	79.0016	53.838	60.003668	47.5542	46.9989	94.647193	107.74811	81.0000659	87.3023842	114.602442	82.097706		48.8189278	101.430648	81.92349	91.1538481	69.806286	57.266352	145.111278	98.9982437	113.738477
	Cell_17	72.001	95.0488	89.73	58.969122	45.9144	42.5802	138.764688	87.5404223	56.7879302	95.4032327	104.913003	46.8133455		38.023	62.1310552	45.862	54.830938	42.22485	56.238	106.804463	117.001997	54.8091685	105.783096	168.910994	62.9920281		43.686	70.3608	54.835	57.8849178	47.5542	46.5972	97.385669	98.6812245	75.4873982	123.637688	111.467693	101.441697		87.5562821	155.204778	100.832024	120.751195	73.05309	71.58294	97.7053437	106.092457	67.3951197
	Cell_18	41.259	67.892	47.856	53.796392	45.0945	71.5026	72.1162709	102.315469	59.7438914	69.6716516	74.7703047	54.53982		38.023	66.6576	51.844	53.279119	40.995	41.7768	121.839974	133.050958	64.5230492	89.8216816	71.340882	90.2876968		45.304	74.064	60.484999	62.07276	47.14425	45.7938	100.186324	145.196712	68.3662515	257.608969	88.9283355	84.412398		87.29919	109.169929	93.9928928	51.8789644	73.05309	64.424646	106.303216	101.608074	79.0844836
	Cell_19	47.731	135.784	43.868	56.90003	72.1512	40.9734	92.6681124	100.959937	56.7879302	68.2035405	65.44838	49.8175806		38.023	61.72	57.826	55.8303094	45.9144	41.7768	76.5349898	193.18398	93.4354656	91.2008824	90.9986928	63.2910676		48.54	72.8296	55.832	60.003668	46.7343	44.9904	114.239292	124.061103	158.079416	106.630484	75.3646916	95.3368031		86.6368374	102.652704	83.89755	64.584017	73.864791	73.173672	143.712191	98.9982437	87.273
	Cell_20	47.731	66.6576	57.826	92.074594	42.6348	40.9734	97.9349143	90.2082762	80.3192813	93.462832	107.695213	77.264745		38.832	62.9544	53.838	143.801894	41.1007671	36.9564	107.919054	97.8061208	86.578836	84.848688	97.6020672	80.3252216		50.158	74.064	59.82	61.038214	48.169125	48.204	129.794844	121.012264	90.8693992	93.5933748	95.8235693	101.968569		86.8082322	117.317376	89.81973	64.584017	75.488193	58.061718	89.5499087	103.662359	79.5000544
	Cell_21	46.113	109.8616	58.823	54.830938	67.2318	49.0074	118.072414	137.848084	80.9439015	84.4746485	114.159076	71.810763		40.45	64.1888	53.838	53.796392	37.7154	41.7768	81.2886048	94.0520304	51.3999396	67.0821363	72.8674673	93.0607872		51.776	72.8296	55.832	58.969122	50.0139	49.8108	61.4878256	89.6745984	54.1850885	123.459324	129.220357	93.7555593		70.48008	109.98504	103.180168	104.468455	48.2474255	90.8117084	90.4470167	89.2206394	90.1821
	Cell_22	44.495	99.9864	55.832	60.003668	40.995	49.0074	70.8939613	140.065857	84.7706118	131.168673	75.2410647	80.900733		46.113	56.7824	52.841	47.589116	39.3552	39.3666	114.868196	111.29123	66.369981	173.687606	96.7594064	77.5616307		49.349	150.5968	55.832	60.003668	47.8272267	46.5972	108.640033	73.5795425	63.928579	120.104606	80.2695475	54.7833912		72.88281	116.09532	80.442945	61.4077538	79.546698	96.408699	111.8318	95.060042	90.459774
	Cell_23	46.113	101.2208	52.841	66.210944	44.2746	42.5802	160.520273	84.6214618	109.212463	100.046632	64.3390855	46.358847		42.877	69.1264	52.841	52.761846	42.6348	39.3666	75.2117852	130.583026	60.4150542	87.626228	99.5857608	121.80604		46.113	75.8279576	57.826	63.107306	54.7963767	49.8108	92.0928284	239.463549	77.4833636	63.011318	78.5103427	66.7537035		69.67917	145.257242	61.219788	94.2264497	60.065874	75.55977	91.4236279	103.701864	94.0609
	Cell_24	44.495	62.9544	51.844	91.040048	40.995	41.7768	72.1162709	102.875953	104.467932	72.1162709	95.5240765	51.812829		39.641	65.4232	46.859	53.796392	37.7154	45.7938	93.4867808	109.274818	68.3932391	107.974492	86.2005512	106.894005		47.731	69.1264	60.817	60.003668	50.5607733	49.0074	187.303637	79.8930295	68.4450849	111.114157	150.904198	62.9477281		66.47553	100.208592	96.72894	58.2314907	75.488193	66.413061	106.772942	103.701864	65.3568103
	Cell_25	58.248	70.3608	55.832	49.658208	47.5542	41.7768	70.8939613	89.0823703	57.7842097	70.8939613	64.3390855	54.53982		39.2365	61.72	49.85	45.520024	42.6348	38.5632	102.88599	122.801852	81.4021224	141.766242	114.715274	57.5066068		44.495	79.0016	60.817	57.934576	45.9144	43.3836	94.9599829	82.9481473	93.3275042	127.556954	103.866888	70.5474614		42.2244606	114.873264	110.089378	83.9844443	69.806286	65.220012	103.450634	109.874594	77.4462493
	Cell_26	37.214	74.064	49.85	96.212778	40.995	42.1785	82.9066358	89.5193996	56.7879302	69.6716516	64.3390855	49.085838		42.877	56.7824	47.998571	52.761846	42.6348	37.7598	72.3039234	113.870818	85.655652	92.1090512	175.816012	65.2098222		50.158	75.0922552	60.56775	66.210944	45.299475	49.8108	122.798301	93.9248035	101.261985	144.615747	93.0071951	183.814731		72.0819	108.762984	85.87161	94.2264497	71.429688	49.3319736	109.4524	118.516416	125.121361
	Cell_27	45.304	68.5092	57.826	86.901864	38.5353	42.5802	70.8939613	99.3303366	113.303384	132.51346	85.3956324	48.176841		41.259	58.0168	50.847	47.589116	39.3552	41.7768	172.954569	112.504821	53.3266398	66.605749	69.2062639	83.9873464		47.731	76.5328	56.829	62.07276	50.8338	45.986616	107.041141	124.154357	109.513286	91.3910093	92.5512898	75.2608129		65.67462	95.320368	83.89755	83.9844443	49.5060539	93.633667	102.249175	94.7651672	71.7064059
	Cell_28	37.214	61.72	90.2285	49.658208	48.3741	48.204	88.251946	86.0318194	76.5491933	71.3598631	65.44838	50.903832		33.978	62.1310552	50.950688	53.796392	40.1751	42.5802	114.096258	119.355518	48.7558216	69.429498	68.373362	54.8912538		50.967	69.1264	57.826	61.038214	47.5542	44.3733888	128.220684	92.6696885	58.9693765	129.62566	87.2266534	75.9663741		46.652603	105.096816	251.69265	78.8634416	67.371183	94.3455196	98.3453608	114.907879	71.040222
	Cell_29	69.574	69.1264	76.769	84.832772	45.0945	47.4006	70.8939613	79.4312595	66.6121883	143.349869	135.572724	82.718727		38.832	66.6576	57.161001	57.934576	40.3013646	44.187	104.504518	119.162938	132.482264	93.3439936	85.43548	77.2588551		50.967	73.6529448	62.811	62.07276	47.5542	44.5887	137.202328	130.138219	99.4327222	60.5228562	68.2075643	60.0523402		66.47553	68.2173878	88.8327	86.0328454	49.5060539	76.7878151	106.05183	118.754674	89.1745829
	Cell_30	72.001	67.892	85.742	58.969122	36.8955	44.9904	140.847734	100.995739	67.5754936	102.566987	64.3390855	45.44985		38.023	58.0168	48.853	42.416386	42.6348	44.9904	64.5681322	90.5558776	93.7061592	162.278813	142.794055	78.2114873		48.308626	71.5952	61.2158	56.90003	45.0945	46.1955	124.585106	93.5633614	95.7224895	131.171624	81.4985818	99.532495		79.5383721	76.6397087	79.94943	89.105447	65.747781	69.992208	102.3142	128.274301	96.0003
	Cell_31	44.0905	58.0168	85.742	56.90003	42.429825	40.9734	141.832422	111.431113	80.1767354	73.4389234	76.1415237	49.994835		38.023	56.7824	46.859	51.7273	36.8955	44.187	169.279576	179.53917	89.2459608	89.9016344	65.3596346	49.7823622		51.776	86.408	57.826	58.969122	46.7343	49.0074	94.068546	128.051901	121.853065	68.9702886	108.850204	61.1584946		73.68372	97.76448	91.79379	93.2022491	64.93608	48.509774	94.6226202	106.331447	77.2827145
	Cell_32	42.068	60.4856	53.838	57.934576	44.2746	49.8108	70.8939613	81.7713889	128.755355	93.8066553	82.4984464	50.903832		48.54	61.72	49.85	51.7273	39.3552	40.17	88.2835104	89.0697808	110.882998	81.2136712	70.4254101	127.237864		46.113	74.6812	57.826	61.038214	47.5542	44.9904	70.4537241	114.892293	67.4836107	151.947319	118.735899	64.3752944		51.9526452	122.2056	85.87161	80.9118427	67.9125876	57.266352	111.891285	104.525306	83.8077544
	Cell_33	46.922	113.5648	49.85	55.865484	76.2507	49.8108	70.8939613	155.352182	103.89289	70.8939613	64.3390855	49.085838		43.686	69.1264	51.844	51.7273	44.2746	36.153	98.6054136	92.9882776	76.6533365	112.447591	71.7079646	72.2156997		45.7085	77.7672	59.487999	60.003668	50.8338	47.4006	63.6358894	127.05905	86.4737511	121.264423	137.363363	73.1918618		72.0819	78.95531	60.1994582	87.0570459	68.994585	67.60611	108.2627	84.8573097	90.8288899
	Cell_34	47.731	72.8296	53.838	88.970956	67.2318	47.4006	89.5266033	86.0318194	114.88339	105.219405	77.1639996	72.71976		42.068	64.1888	46.859	51.7273	43.659675	44.9904	92.1935768	69.5858847	76.584799	95.8647304	54.2095598	63.390665		46.113	182.6912	55.3335	107.592784	48.6471267	49.4091	106.114571	113.869877	89.0620935	104.711432	91.1510393	80.1208007		89.6947118	79.5869525	63.2604476	62.4665082	61.689276	44.3987762	85.979619	113.578232	80.7740706
	Cell_35	76.855	137.0184	58.823	56.90003	45.0945	43.3836	70.8939613	111.818181	62.0125626	108.377566	64.3390855	56.357814		34.787	56.7824	47.856	46.55457	39.76515	43.3836	102.692284	117.95235	49.5463737	99.5898504	129.913238	43.9155941		45.304	71.5952	60.817	64.141852	45.0945	46.5972	64.5812645	82.5459645	104.240977	209.365819	83.8148537	87.2840874		46.3641136	101.430648	93.76785	89.105447	42.7933687	71.58294	92.5872128	92.7823046	82.7241373
	Cell_36	70.383	71.5952	78.763	100.350962	48.3741	75.5196	97.9515701	94.6452345	66.4676986	69.6716516	118.441019	49.085838		42.877	61.72	49.85	52.761846	37.7154	42.5802	89.9853112	115.741712	79.7046361	113.205053	103.35751	142.914734		46.922	72.0062552	56.829	63.107306	47.5542	45.7938	96.4364512	127.501393	90.4295883	144.115666	96.3172114	50.6282338		68.07735	94.098312	78.9624	62.4665082	65.747781	71.7817815	155.855755	112.654792	80.5033887
	Cell_37	48.54	101.2208	85.742	92.6953216	70.10145	64.272	138.84755	85.4912637	79.980856	140.832862	74.0076046	51.812829		43.686	60.4856	50.3485	48.623662	39.3552	42.5802	92.2522392	86.4646168	137.498881	98.8320448	98.2769264	86.6093136		48.000397	79.0016	56.829	121.041882	48.3741	106.8522	94.2410665	124.107129	91.0790748	123.895295	95.4286296	62.7195189		76.08645	114.873264	74.02725	92.1780486	85.228605	45.6320756	101.1245	101.232772	78.3886086
	Cell_38	38.023	86.408	89.73	56.90003	50.8338	39.3666	113.399067	87.4421771	56.7879302	70.8939613	96.1975458	50.903832		38.832	74.064	48.3545	56.382757	38.5353	44.9904	56.2293001	111.466628	118.624838	113.552248	74.826759	59.2322409		46.922	71.5952	57.493999	68.280036	49.194	43.3836	137.253694	116.768957	94.3909921	85.1506168	110.723319	53.1389395		73.68372	119.761488	56.118139	64.584017	73.05309	69.196842	89.579558	77.069497	85.0910218
	Cell_39	66.338	65.4232	52.841	57.934576	71.3313	39.3666	86.653788	72.2979396	104.743184	97.0176556	63.2297909	77.264745		40.45	65.4232	49.85	50.692754	40.995	41.7768	66.1585611	118.603563	57.4421473	75.7078246	147.530886	87.1473032		49.349	72.8296	56.737276	58.969122	48.3741	51.4176	105.077869	100.223487	85.3177265	231.368789	67.2357164	67.1274152		43.8803218	112.429152	124.694461	77.839241	49.0865111	70.787574	68.1821829	109.393121	81.93965
	Cell_40	47.731	70.3608	53.838	94.143686	73.791	41.7768	91.4010819	85.391016	56.7879302	72.1162709	123.09062	54.53982		41.259	59.8684	54.835	44.485478	40.58505	39.3666	140.829554	117.175478	131.216554	107.242185	99.18552	80.9260744		48.54	70.3608	58.3245	56.8358881	97.5681	46.9989	138.288745	73.0939157	73.4551958	123.079647	84.9460053	204.374967		67.27644	113.651208	76.98834	93.2022491	64.124379	59.65245	108.2627	107.405502	68.5238505
Field_6	Cell_1	46.922	74.064	59.3215	74.487312	53.2935	42.5802	83.9880612	99.9611896	102.21018	82.7150822	74.0076046	52.721826		37.214	51.8448	45.862	53.796392	39.3552	40.17	120.792967	119.713059	108.33895	73.4327938	170.69279	58.3444977		46.113	71.5952	57.161001	62.2382874	90.189	45.3921	80.5698263	79.9177462	57.3111658	90.0235932	99.7302107	64.3587895		72.0819	127.093824	79.94943	83.9844443	81.1701	72.378306	123.126012	113.05355	79.5154
	Cell_2	44.495	106.1584	82.751	57.934576	47.5542	38.5632	99.667946	160.508617	58.7804891	69.6716516	105.180132	53.630823		41.259	61.72	56.829	51.7273	44.2746	37.7598	181.089778	166.387291	80.1158152	69.94686	103.616533	65.0503142		47.644437	73.5233328	55.832	56.90003	48.9209733	48.6057	128.72764	128.397276	92.4400297	154.833134	109.726937	87.1860194		68.07735	101.430648	95.9758361	65.6427713	75.488193	76.355136	82.6032504	103.48996	84.2174753
	Cell_3	42.068	104.924	57.826	55.865484	70.5114	44.9904	83.9369041	72.2979396	72.426893	153.298156	122.976866	49.994835		45.304	56.1652	50.847	57.934576	37.7154	41.7768	80.0354616	86.1110648	64.1870336	73.7636147	177.99791	49.9941359		48.54	81.4704	56.995499	58.451849	45.50445	46.5972	112.914085	121.500655	243.301952	85.3747188	84.5439115	88.4649821		73.68372	103.87476	101.530841	62.9577702	77.923296	72.378306	89.6137844	100.296986	89.3717869
	Cell_4	46.922	101.2208	53.838	55.865484	68.0517	44.187	72.1162709	103.125331	80.1020685	87.9557107	64.3390855	49.085838		42.068	62.9544	45.862	51.7273	32.796	42.9819	112.682673	139.838907	61.8034328	70.4386221	82.6306768	58.6214093		47.731	74.2701448	54.835	62.4865784	50.0139	46.1955	99.5511108	112.245518	72.9357132	84.5420954	78.1284621	87.684968		72.0819	107.540928	106.264637	100.792599	42.7933687	44.3987762	98.6129298	98.9982437	77.0164831
	Cell_5	43.686	81.4704	54.835	47.589116	47.5542	48.204	81.5475106	89.2873049	104.434092	97.1366256	97.1128916	45.44985		35.596	62.9544	57.515933	51.7273	45.8602866	36.9564	97.6260136	115.801564	86.3252616	76.9281338	90.4033152	81.7268048		46.113	75.2984	57.410251	61.038214	49.35798	46.5972	116.800653	107.188084	81.9607845	73.6982114	189.388188	93.9910021		68.87826	103.87476	92.78082	103.444255	73.05309	73.173672	131.915126	80.8598001	78.5457
	Cell_6	43.686	74.064	54.447167	60.003668	70.5114	49.8108	70.8939613	91.8057787	57.7842097	134.147173	64.3390855	53.630823		42.765358	70.3608	48.853	55.865484	40.995	40.17	62.8128813	74.8753788	54.4346165	111.568315	107.725185	84.6656536		48.54	66.90448	54.835	62.07276	45.9144	46.5972	90.8039066	66.7765202	75.2108854	64.1059979	97.1983709	75.1562243		73.68372	107.540928	83.89755	58.2314907	68.182884	76.355136	102.245634	113.66465	88.320276
	Cell_7	44.495	109.8616	53.838	61.038214	37.7154	53.0244	80.0561495	117.478687	58.7804891	113.211167	74.0076046	46.358847		42.068	65.4232	48.853	48.623662	40.1751	38.5632	63.4902346	113.194199	82.039328	157.842022	56.5408043	99.5311256		46.922	72.6234552	55.832	64.141852	53.2935	45.7938	110.402584	110.170202	73.5892675	110.178816	110.930696	88.9237146		61.67007	106.318872	87.84567	102.420054	66.559482	71.58294	91.4605669	101.248821	75.8224447
	Cell_8	44.495	70.3608	54.835	58.969122	47.5542	44.187	149.595215	123.581352	56.7879302	72.1162709	112.892499	66.356781		42.068	125.9088	50.140127	50.692754	41.8149	40.17	166.514895	99.8873888	126.728869	101.476775	49.4006222	59.8622823		50.967	73.4468	54.3365	71.383674	46.7343	47.4006	122.894247	152.886413	91.8646195	83.4861721	99.5858686	76.2411322		68.07735	106.318872	89.81973	90.1296475	52.0233109	50.9763727	101.883529	97.529134	84.6557797
	Cell_9	42.068	71.5952	52.841	95.178232	45.0945	68.289	69.6716516	72.2979396	58.7804891	72.7274258	64.3390855	46.358847		34.787	64.1888	54.835	43.450932	42.6348	41.7768	86.8079504	73.4466541	136.783661	127.554206	93.2097016	79.094159		46.5175	69.1264	61.814	60.003668	45.9144	45.7938	226.74791	66.172563	54.9105562	171.194652	110.189148	53.1479219		71.28099	97.76448	63.2604476	123.158067	51.1842253	68.003793	109.4524	102.467318	70.9587264
	Cell_10	46.113	71.5952	98.703	102.420054	63.9522	68.93172	159.791581	72.6150359	117.292142	122.798259	64.3390855	46.358847		41.191853	60.4856	56.829	53.796392	42.22485	39.3666	124.616061	201.33559	82.7578496	103.37629	90.6625336	69.0872848		49.349	69.1264	57.826	56.5555262	48.3741	44.187	117.09138	103.08828	80.4006591	121.930565	85.4024168	60.0532348		56.2992808	94.098312	79.94943	87.0570459	74.676492	65.220012	105.750875	105.720347	75.6646816
	Cell_11	70.383	107.3928	90.727	61.3206451	46.7343	70.6992	152.24867	73.5663245	57.7842097	72.1162709	99.0489788	48.176841		42.068	64.1888	44.865	48.623662	39.3552	43.3836	83.2398424	92.499228	132.012598	75.8526072	138.943971	65.7133857		48.078061	67.892	61.814	70.349128	45.0945	98.0148	77.8709989	101.954854	58.7066352	121.052852	250.542024	98.314322		52.1596278	111.207096	105.61221	61.4077538	50.3451396	47.5576669	101.291058	90.2132144	86.40027
	Cell_12	68.3605	106.1584	89.73	56.90003	42.6348	40.9734	70.8939613	101.866094	82.1452264	81.3897564	90.9242141	51.812829		42.877	55.548	43.868	50.692754	44.2746	45.7938	85.5661408	145.161468	92.1166056	67.923695	48.6180516	122.86611		46.922	67.892	57.826	59.3136258	47.96415	46.5972	119.556438	95.2274517	71.2046154	77.7578697	50.8413968	57.5795286		76.08645	76.4287401	85.87161	82.9602437	78.0531682	93.3051808	123.383109	84.6501032	70.7605605
	Cell_13	69.574	70.3608	83.748	57.934576	47.5542	44.9904	76.0113139	84.6214618	92.6624057	82.9066358	64.3390855	62.720793		34.787	66.6576	53.838	57.934576	40.995	36.153	101.155558	80.419432	86.1295184	94.55062	62.8641163	91.8220904		46.113	81.4704	63.808	62.07276	48.78405	47.4006	91.8274898	98.0459726	84.1320762	72.6741917	122.137615	149.721954		56.0637	128.065359	107.20725	89.105447	72.241389	47.6875745	101.162196	93.0738507	81.7981999
	Cell_14	47.731	65.4232	60.817	54.830938	43.4547	39.3666	70.8939613	138.631283	55.3710717	72.1162709	88.0301004	52.721826		37.214	58.0168	53.838	53.796392	40.1751	36.9564	61.2937298	82.001692	56.1064478	159.648895	92.2564824	88.9551056		47.731	69.1264	61.3155	60.003668	46.939275	44.9904	114.50536	105.71674	93.2681476	78.8333116	93.8588658	57.1425758		64.87371	96.542424	76.98834	88.0812464	72.6472395	69.196842	100.113255	118.727731	75.6618122
	Cell_15	38.832	71.5952	93.718	60.003668	38.5353	45.7938	70.8939613	89.1811339	77.896001	72.1162709	63.9841112	52.721826		36.405	71.5952	46.859	49.658208	41.8149	42.5802	114.295706	101.961563	78.8824405	81.9767824	60.3350948	96.661008		44.495	67.892	55.832	56.6931208	50.8338	47.5749378	108.917315	96.9916781	48.4410142	204.317342	91.030476	57.5043013		63.27189	100.208592	60.7096231	128.025068	50.3451396	80.2858348	87.9603021	98.7197374	65.303307
	Cell_16	42.068	118.5024	54.835	55.865484	46.7343	44.9904	89.2215515	127.184663	92.796944	72.1162709	64.3390855	52.721826		37.214	59.2512	49.85	60.003668	38.5353	40.7058678	67.0191234	205.89932	85.0253824	140.651897	55.5104108	74.8313478		48.54	97.5176	61.814	57.7618068	50.8338	47.4006	107.027129	117.28474	68.1966988	142.062677	89.8285891	77.0271635		75.28554	111.207096	76.00131	88.0812464	68.994585	50.1541732	98.7451	103.887046	72.000225
	Cell_17	164.227	56.7824	60.817	63.107306	44.2746	40.9734	114.08332	84.6214618	57.7842097	128.459523	118.7429	50.903832		38.832	55.548	56.829	52.244573	40.995	34.5462	188.589959	77.9870647	51.4097866	108.395142	70.4653642	69.438149		48.54	71.5952	60.817	56.90003	47.5542	46.5972	105.647796	136.298175	112.870891	253.514311	75.4733614	107.941602		73.68372	75.7970976	93.76785	102.420054	51.6037681	49.5375235	88.1668399	97.4538267	95.8246784
	Cell_18	45.304	74.064	57.826	87.93641	47.5542	43.3836	70.8939613	146.468962	59.2786289	147.899892	65.44838	49.994835		37.214	54.3136	45.862	52.244573	36.8955	44.187	119.818764	95.7430616	76.4016158	131.753115	65.4755426	57.5303766		55.821	66.6576	57.826	62.1762146	46.1874267	45.5198406	112.109839	116.284295	92.5184597	112.520158	71.9999965	80.1135605		64.87371	102.652704	58.1587986	92.1780486	66.559482	71.58294	88.8920046	106.170956	86.9491202
	Cell_19	45.304	79.0016	47.856	84.832772	71.3313	42.5802	119.743905	92.0749098	57.7842097	97.7433726	94.3392996	53.630823		43.686	58.0168	49.85	54.830938	43.4547	39.9024678	92.6309424	184.390537	57.9971146	74.4739526	72.7288192	78.233185		47.461603	70.3608	63.808	61.038214	45.75042	48.204	75.8501886	119.894542	198.923185	122.87855	64.6248492	66.1848524		70.48008	105.096816	91.79379	64.584017	52.0233109	69.992208	83.9499288	95.8808729	105.354996
	Cell_20	43.686	99.9864	54.3365	51.7273	40.1751	39.3666	72.1162709	87.0540112	57.7842097	88.7504303	65.9220489	50.903832		42.068	56.7824	53.838	53.796392	46.7343	41.7768	73.2181751	89.0551312	89.4908032	77.5444742	112.813147	41.7104807		48.1355	71.5952	59.82	60.520941	49.60395	45.7938	92.8622423	73.8436801	62.0921121	72.7659978	69.6166958	74.0045042		73.68372	102.652704	59.1791284	88.0812464	77.9752449	74.764404	104.824467	111.170081	77.4829088
	Cell_21	68.765	61.72	57.826	57.934576	52.4736	48.204	70.8939613	147.671542	107.891845	70.8939613	101.289066	45.44985		33.978	65.4232	49.85	54.830938	45.9144	40.17	97.0422328	119.49834	180.00049	93.504224	64.660631	60.6459982		46.922	66.6576	57.826	57.934576	50.0139	46.9989	123.004304	73.9328342	87.6452879	230.571883	115.314957	54.5684733		73.68372	107.540928	84.88458	88.0812464	43.6324543	50.1541732	83.279	107.553648	78.720246
	Cell_22	62.293	67.892	84.745	60.003668	46.7343	51.4176	77.5831371	72.2979396	88.939228	73.3385806	136.249464	49.994835		40.45	70.3608	55.832	48.8822985	44.2746	41.7768	65.3433877	117.931817	53.5174771	102.065126	115.013708	61.5929453		46.113	70.169468	57.3275	57.934576	46.7343	46.5972	98.0739586	84.7011356	79.9859587	108.634312	94.5728588	46.8987102		67.27644	63.164248	80.93646	61.937131	83.5743584	46.5972	79.0697366	94.820279	95.040297
	Cell_23	43.686	106.1584	90.727	55.865484	46.7343	47.4006	90.3808165	80.5856717	95.2018462	133.151862	98.1493259	49.5403365		41.7444	63.7777448	42.871	53.796392	40.1751	39.3666	184.472246	132.521667	80.781188	121.039676	88.319068	95.0057312		47.8928	75.2984	59.0224	58.969122	47.5542	44.187	100.948497	189.086347	93.7846475	288.571	113.100112	99.6857212		68.07735	105.096816	74.02725	87.0570459	73.864791	72.378306	109.4524	116.566128	75.917813
	Cell_24	72.001	71.5952	55.832	93.10914	63.1323	49.0074	115.620015	103.615446	81.3927392	87.4405706	84.2878602	39.086871		37.214	61.72	48.853	51.7273	37.7154	45.7938	86.6003984	66.4908341	81.5670952	174.23249	90.1476056	94.2541432		46.922	72.33584	54.835	58.969122	50.8338	49.0074	289.189918	82.4161866	72.2127187	98.5155303	78.0517667	86.7594748		73.68372	112.429152	86.85864	87.0570459	51.1842253	69.196842	103.5039	69.4888907	108.12252
	Cell_25	43.686	109.2444	49.85	53.796392	41.8149	44.9904	97.7517005	74.8347094	80.3105471	72.1162709	63.7844382	76.355748		37.214	56.7824	53.3395	52.761846	73.791	40.9734	63.488255	216.236158	61.6116978	97.6590296	94.059764	82.0114952		45.304	73.7554	59.82	62.07276	46.32435	44.187	149.538783	88.1900253	99.49408	114.387825	102.368642	67.3271979		64.87371	90.432144	61.219788	69.8777888	63.312678	66.810744	108.357876	91.0910544	74.6669
	Cell_26	46.113	71.5952	48.853	64.141852	68.8716	40.17	69.6716516	72.2979396	94.2394958	70.8939613	63.2297909	46.358847		34.787	59.2512	51.844	49.658208	37.7154	40.17	62.1374178	100.674552	132.659499	104.622224	95.038768	111.452566		44.495	70.3608	55.832	58.451849	48.78405	46.095075	135.326661	85.1976262	93.1659509	82.5270332	107.871103	94.9849559		68.344053	112.429152	57.1384688	91.1538481	75.488193	64.026963	108.2627	90.7750807	79.6645513
	Cell_27	47.015035	71.5952	55.832	107.592784	48.3741	43.3836	69.6716516	74.8347094	57.7842097	95.2366747	75.2410647	46.358847		42.068	62.9544	56.829	62.07276	44.2746	34.9479	87.3622272	113.994406	75.8761967	94.8755992	73.6902541	88.416056		45.444766	154.3	58.823	60.003668	45.0945	44.9904	192.068252	76.9428267	60.343337	130.272815	98.3633837	98.6587015		75.28554	114.873264	78.9624	85.0086448	70.617987	67.60611	90.690831	106.883616	79.0806357
	Cell_28	50.158	99.9864	52.841	61.038214	41.8149	41.7768	112.416527	72.2979396	81.0824352	88.5838723	123.184129	49.085838		39.641	65.4232	50.847	52.9066824	39.3552	38.5632	55.8982914	147.005741	78.8563375	151.764918	73.4472021	62.1488758		45.304	72.8296	60.817	63.107306	46.7343	49.8108	95.0718753	209.437685	80.935293	134.431767	96.9976763	61.8187256		46.382397	70.7439578	83.89755	103.444255	65.747781	64.424646	107.073	112.343686	88.320276
	Cell_29	46.922	106.1584	84.745	55.865484	50.0139	66.6822	113.240615	104.499381	87.4669954	113.014854	65.44838	48.176841		38.832	60.4856	51.844	55.865484	37.7154	40.9734	94.7445888	163.442698	57.6011142	179.212086	105.224222	86.7845224		50.967	70.978	57.826	63.107306	53.2935	46.5972	133.080243	77.0874169	62.6058069	85.0659228	109.797313	66.2854625		72.88281	92.876256	87.84567	58.7608679	74.676492	46.8653749	118.458429	83.0802638	85.3336
	Cell_30	70.383	116.0336	60.817	55.865484	72.9711	59.4516	70.8939613	108.874992	121.18566	97.5375545	81.1318971	55.448817		36.405	60.4856	47.856	50.692754	41.8149	36.153	87.4004424	130.793366	103.483622	68.0941282	106.235145	114.524646		47.731	74.064	58.823	62.2796692	50.0139	46.5972	89.5834946	103.721245	92.7783336	77.7179391	103.315638	73.7136635		85.296915	134.985862	59.1791284	78.8634416	69.806286	102.602214	104.6936	107.32896	93.8180099
	Cell_31	71.192	109.8616	57.826	61.038214	46.7343	63.4686	150.899636	142.965938	86.8482885	69.6716516	89.6442519	53.1763245		39.641	81.4704	56.829	57.5900722	37.7154	38.5632	80.2285048	91.3605008	68.2614382	114.01129	160.277532	54.2888825		48.54	74.064	60.004445	60.003668	46.7343	51.4176	103.058644	90.476065	113.81136	80.3543457	106.998622	66.5556575		49.675836	111.207096	91.79379	85.5207451	77.1643556	68.401476	117.7803	141.334547	86.5282045
	Cell_32	44.495	53.0792	70.787	61.038214	46.7343	44.9904	148.837843	124.037085	57.0370001	135.00849	135.635384	57.266811		40.45	59.2512	49.226875	53.8822593	40.1751	37.7598	121.975013	73.3077216	92.2984376	102.669341	79.8958393	68.4465054		45.7085	74.064	56.829	61.038214	46.7343	43.3836	235.159183	115.163766	81.9394558	80.3835399	116.038379	92.7430822		80.091	94.098312	61.219788	94.73855	77.111595	67.60611	102.0866	106.817482	117.465147
	Cell_33	40.45	111.096	58.823	55.865484	47.5542	42.0443322	104.388295	154.610352	112.204679	70.8939613	90.457266	47.267844		42.877	70.3608	52.841	49.658208	45.9144	40.17	134.475118	89.3732608	92.3297432	59.9518282	100.22423	71.4984605		49.349	72.8296	56.829	60.003668	48.3741	45.7938	107.952676	67.5933284	87.701091	66.4845224	94.452335	65.6862362		69.67917	73.2705277	84.7335644	92.9912638	74.676492	66.015378	101.008768	107.553648	76.8402085
	Cell_34	44.495	66.6576	58.823	83.798226	60.6726	46.0139316	101.687392	103.829022	68.5219596	113.014854	65.44838	49.085838		38.832	69.749772	52.841	49.658208	39.3552	41.7768	79.8829505	91.504908	103.601908	97.4901992	61.4408522	53.3830485		45.304	76.5328	62.3125	58.451849	47.5542	54.6312	90.9762614	138.475663	105.485876	96.9783034	67.9151345	53.1613109		51.3316972	68.2173878	86.85864	98.3232518	87.5719858	77.945868	91.6069	112.196383	86.3033
	Cell_35	48.031139	66.6576	85.742	56.90003	44.2746	42.5802	97.6600936	93.6884614	68.4647334	70.8939613	76.1587989	53.630823		42.877	60.4856	49.948703	50.175481	40.1751	46.5972	71.7935809	86.208076	65.1587993	62.14378	96.0596376	86.7458304		50.967	67.892	57.826	62.07276	51.6537	46.5972	83.1029171	231.567424	81.0935387	123.4983	85.1730872	133.493712		48.8479054	87.988032	108.848681	95.2506502	61.689276	61.243182	124.975606	128.433512	60.6973965
	Cell_36	41.259	65.4232	83.748	244.152856	45.9144	42.5802	132.36973	102.096954	69.0115611	101.60038	86.5714257	53.1408736		47.731	64.1888	43.868	49.658208	41.8149	43.3836	148.412879	60.2487864	50.6157661	91.32822	102.599502	46.0483126		46.922	74.064	58.3245	63.107306	50.8338	47.4006	61.6807956	106.920428	118.332779	97.2929341	60.2100408	78.8680257		66.47553	80.8502374	93.76785	81.9360432	50.9744538	44.3987762	98.4949081	84.077173	72.24265
	Cell_37	44.495	69.1264	55.832	56.90003	72.1512	43.3836	70.8939613	111.062758	77.4317536	136.881358	89.3084652	71.810763		42.068	62.9544	50.847	47.589116	38.5353	36.153	127.751771	94.195048	79.1442544	112.895778	98.0506464	60.6543499		50.967	70.3608	54.835	57.1514247	48.3741	43.7853	73.9522403	67.5261901	72.6812322	128.886674	87.5073311	70.5027639		70.48008	123.493647	63.2604476	79.8876421	65.747781	70.787574	114.2112	100.814261	88.9677594
	Cell_38	46.113	62.9544	48.853	57.934576	74.6109	38.5632	99.399435	129.799189	94.7240997	97.2008694	64.3390855	53.630823		40.45	64.1888	49.85	53.796392	44.2746	32.9394	111.799454	102.211212	70.6422022	113.705198	93.4222112	61.9929909		46.922	80.236	61.814	61.038214	48.3741	48.04332	95.2732086	118.418104	97.4066916	253.37375	74.7047644	122.40014		72.88281	64.427533	94.75488	83.9844443	53.7014822	79.5366	104.6936	104.823663	69.8164606
	Cell_39	49.349	66.6576	54.835	63.107306	44.2746	39.3666	152.491652	73.5663245	135.807284	69.6716516	73.5416061	52.721826		37.214	56.7824	48.853	49.658208	37.7154	40.9734	82.586436	71.0495798	66.8270658	121.973264	112.540951	150.136482		46.113	71.5952	65.802	62.07276	47.5542	43.3836	75.2966278	132.266848	87.7174186	439.69718	59.6703004	113.316596		76.08645	72.7285784	62.4441838	96.2748508	47.7347441	44.3987762	67.5734134	112.44245	79.680249
	Cell_40	74.428	107.3928	63.808	54.830938	50.8338	44.187	125.177659	72.2979396	81.1115262	105.003877	88.9359687	62.720793		40.45	55.548	50.847	48.623662	39.51918	40.17	68.6020617	118.889655	120.272395	90.8936016	93.6870624	77.8212652		45.304	74.064	59.57075	66.210944	51.24375	48.204	91.8391066	83.253293	62.2719399	106.071714	98.238387	53.8284032		85.2488604	112.429152	80.93646	87.0570459	64.124379	73.173672	91.1119848	104.875917	78.280277
Field_7	Cell_1	43.686	67.892	83.748	57.934576	70.5114	71.66328	118.11809	74.8347094	70.4816748	69.6716516	64.3390855	47.267844		40.45	61.72	53.838	55.865484	42.6348	43.3836	99.4469096	192.532958	65.1190594	61.5686659	103.692289	50.7991904		47.93325	71.5952	54.835	69.314582	90.189	47.60145	102.166852	255.44413	75.7790783	113.431282	72.4543875	65.3722519		61.67007	72.0072427	83.89755	126.26037	64.124379	77.945868	107.073	122.548809	63.5448266
	Cell_2	46.922	58.0168	47.856	55.865484	69.6915	69.8958	142.015127	74.200517	70.6377965	98.7010811	66.5576746	82.718727		40.45	59.2512	45.862	52.761846	40.1751	39.3666	102.932495	155.737234	60.101695	101.343367	108.965142	130.20755		46.113	71.5952	55.3335	62.07276	45.9144	46.5972	89.4390728	227.650752	79.8352711	86.4999015	85.5417364	93.4764317		80.89191	119.761488	84.88458	86.0328454	93.6256518	45.2209758	96.3657	139.480344	85.3694789
	Cell_3	50.158	102.4552	81.754	93.10914	49.194	72.306	72.1162709	103.975933	60.1701205	137.13948	64.3390855	75.446751		40.45	61.72	48.853	52.0231802	44.2746	39.3666	121.856591	97.4990176	65.0102673	90.5983824	161.284228	65.6187045		44.495	72.1099448	110.667	57.934576	50.42385	48.204	95.119897	92.5118561	101.988229	80.155047	83.3392612	79.384729		41.39653	94.098312	61.219788	86.0328454	81.981801	44.3987762	106.00227	84.5133155	77.6444151
	Cell_4	43.686	91.9628	57.826	65.176398	47.5542	69.8958	118.543678	72.2979396	58.7804891	138.771069	74.0076046	70.901766		41.46125	59.2512	50.3485	54.830938	40.1751	38.1615	128.134353	105.393007	99.5903096	86.271308	142.848955	82.065404		93.844	77.7672	62.811	60.003668	47.5542	55.0537884	100.766059	72.1198157	252.142439	88.777786	91.2524235	184.542991		69.67917	72.0072427	103.503914	85.0086448	52.0233109	44.809876	104.745331	82.2915542	77.4227874
	Cell_5	52.585	55.548	93.718	99.316416	42.6348	61.8618	92.499175	73.5663245	94.0554833	80.0220203	101.701181	79.082739		43.686	59.8684	48.853	54.1408958	40.1751	40.9734	58.6405601	167.959569	60.0589783	93.1717336	78.9342704	59.7316556		47.731	73.6529448	59.82	63.107306	50.42385	46.1955	98.6651766	74.2882442	91.3152775	83.7875338	111.507908	58.2752652		86.827454	73.2705277	113.753233	88.0812464	76.299894	43.5765767	100.396236	106.170956	93.120291
	Cell_6	63.911	107.3928	47.856	58.969122	78.7104	43.3836	100.207241	131.199171	77.0738974	97.74974	64.3390855	57.266811		38.832	62.9544	49.85	53.796392	43.979436	45.7938	78.9172338	66.2852253	77.3139614	60.8139908	105.767169	78.4524798		45.304	71.5952	61.814	61.038214	50.8338	44.9904	99.3168125	70.853775	129.964461	89.495434	100.504638	97.6776982		51.3316972	98.986536	117.28384	85.0086448	70.617987	73.969038	94.6180307	95.060042	95.0306
	Cell_7	47.731	64.1888	54.835	91.040048	43.4547	49.8108	139.330155	72.2979396	69.207489	131.743285	122.239392	49.085838		41.528397	58.0168	48.853	50.692754	39.3552	43.3836	103.504334	112.846753	71.4012276	142.086896	62.6557866	59.004227		48.54	69.1264	56.829	66.210944	52.4736	48.103575	135.116353	67.9076001	62.2166426	68.2344536	102.456426	176.996927		76.88736	68.2173878	93.76785	92.7925689	55.7532	74.366721	88.8855913	91.0119657	75.840237
	Cell_8	38.832	102.4552	55.832	91.040048	45.9144	40.17	70.8939613	108.962021	93.7693899	105.003877	87.8109213	48.783142		37.214	60.4856	55.832	51.210027	42.6348	40.17	71.6478755	94.3802896	122.281617	74.7021856	64.7956727	55.9431188		50.967	75.2984	64.805	62.07276	46.7343	46.5972	108.722665	276.845491	75.8299117	112.75495	117.555468	63.7239924		76.88736	108.762984	93.76785	60.3481718	77.111595	73.969038	168.34716	85.7960088	88.2427
	Cell_9	42.337397	70.3608	92.721	55.865484	71.6043267	47.4006	70.8939613	73.5663245	82.8833015	116.871174	130.757454	113.624625		38.832	65.4232	49.85	55.865484	41.8149	46.5972	91.301232	100.98367	83.069468	162.149377	85.9392376	77.4819699		45.7085	74.064	56.829	56.90003	46.7343	44.9904	89.0640608	73.0450543	104.146748	82.3796754	62.5928813	101.366829		75.28554	111.207096	88.8327	52.9377188	46.988797	64.424646	90.4172	131.640875	75.4484782
	Cell_10	43.686	71.5952	52.841	84.832772	71.74125	43.3836	141.144088	74.8347094	71.0702827	69.6716516	91.223853	49.085838		42.068	62.6458	44.865	49.658208	42.6348	43.3836	119.072389	120.821581	71.1021542	68.413905	98.0403288	54.6299469		51.776	73.4468	57.826	61.038214	48.3741	45.7938	84.1793165	116.622841	96.2647527	103.897789	108.649785	67.6102088		49.675836	120.983544	89.326215	100.371653	68.182884	70.787574	110.6421	120.368235	84.3639
	Cell_11	70.383	62.9544	65.802	96.212778	41.8149	41.7768	88.2471872	74.8347094	64.4957167	81.5475106	131.339721	51.812829		42.877	62.9544	49.85	53.796392	37.7154	40.17	119.348735	115.669346	85.176432	97.953412	66.6203761	69.4109158		48.9445	72.8296	63.808	66.210944	47.5542	45.7938	121.782488	111.577004	99.89033	92.5235884	74.4180528	91.0308464		72.482355	77.0603826	98.703	135.827427	69.806286	70.787574	95.0177699	72.6474766	92.1215
	Cell_12	39.641	73.3566888	52.841	79.660042	47.5542	49.0074	111.750037	150.44539	57.7842097	82.1273704	115.964011	50.903832		37.214	61.72	45.862	57.934576	39.76515	40.5717	97.9680592	125.302082	133.218658	72.4098985	73.0953138	148.632461		51.3715	68.0388936	55.499999	60.003668	45.9144	44.187	99.075623	95.3242275	178.271886	71.2471303	93.9861963	102.406714		72.88281	147.873664	54.0774794	95.2506502	85.5873768	47.6875745	91.4537409	112.343686	83.520261
	Cell_13	61.484	61.72	91.724	92.074594	51.6537	47.4006	100.40949	140.508972	139.781805	70.8939613	80.0781099	53.630823		41.259	61.72	49.85	43.450932	43.4547	40.17	110.556366	98.7087576	57.1165702	108.598571	64.0080921	125.497561		47.731	80.8692472	54.835	86.901864	48.78405	43.3836	101.674191	87.3563403	69.5505928	159.422774	119.795519	71.4140398		72.0819	129.811677	82.91052	88.0812464	72.6472395	49.8108	103.377461	122.705231	58.5510678
	Cell_14	42.877	60.4856	73.778	60.003668	43.4547	43.3836	85.3693029	143.614074	57.7842097	70.8939613	132.647893	70.901766		37.214	61.72	47.856	51.7273	37.7154	40.17	82.738412	114.638053	122.893262	190.689651	158.762064	68.3023403		45.034603	70.3608	60.193875	62.07276	50.8338	43.3836	85.2283422	94.8575925	53.9262275	102.379651	78.5955353	83.3589122		71.6245804	94.098312	80.93646	89.105447	67.371183	50.1541732	89.1299446	88.3959627	86.40027
	Cell_15	51.776	67.892	87.2375	80.694588	50.8338	36.9564	69.6716516	86.0318194	58.7804891	97.7386138	64.3390855	83.627724		44.495	58.0168	47.856	51.7273	44.2746	40.17	153.092107	97.7225272	115.614847	100.26305	192.623406	71.9661608		50.158	71.5952	57.826	64.141852	48.3741	44.9904	190.908706	125.780554	74.7723715	61.5300126	154.355516	85.9604567		50.5037666	97.76448	88.8327	92.1780486	67.371183	81.922698	92.1783933	109.998049	81.8116496
	Cell_16	63.911	111.096	73.778	52.761846	46.7343	69.0924	99.8979193	146.410542	84.6470401	81.5475106	101.417597	65.447784		44.8995	64.1888	49.85	56.90003	45.0945	42.5802	68.9117469	107.41887	103.084797	142.968297	60.3873902	73.5657021		46.922	67.892	58.823	62.07276	53.2935	46.5972	122.65457	121.448579	74.3244779	82.3689453	79.5687024	90.3202795		68.07735	119.761488	92.78082	88.0812464	74.676492	77.150502	101.1245	75.5533757	106.560333
	Cell_17	65.529	68.5092	54.835	62.07276	40.1751	71.9043	69.6716516	127.15296	105.318078	70.8939613	64.3390855	51.812829		41.259	58.0168	94.715	55.865484	41.8149	35.3496	97.2829552	79.9729406	82.2714648	76.700465	71.1026329	86.6957424		46.640468	69.1264	59.82	60.003668	47.5542	48.204	239.544902	167.239498	66.9841971	104.338783	110.27971	87.0774871		64.87371	98.986536	82.91052	94.2264497	69.806286	69.196842	111.891285	120.985508	59.5434588
	Cell_18	43.686	106.1584	81.754	61.038214	67.2318	69.8958	88.0151957	96.5810027	78.1311929	70.8939613	72.2045477	48.6313395		39.641	61.72	47.856	39.312748	39.51918	54.6312	103.288982	108.86365	130.266415	74.033691	169.419778	76.0831894		47.731	74.064	65.802	57.6759395	44.68455	44.9904	116.803144	114.018082	86.6057563	90.8065015	63.8227131	61.0593448		85.0782666	118.539432	92.78082	70.6698373	73.864791	62.038548	97.5554	106.331447	69.1434888
	Cell_19	73.619	69.1264	58.823	84.832772	42.6348	66.6822	70.8939613	101.679678	56.7879302	69.6716516	95.2296017	51.812829		39.641	64.1888	56.829	51.7273	41.8149	43.3836	84.8093728	122.92897	79.4995892	107.500982	74.8494877	67.8738618		47.898463	69.1264	55.832	58.969122	46.7343	44.187	104.078935	119.509954	60.3501179	106.911689	61.6550818	71.4476176		48.0199748	119.761488	85.87161	61.4077538	68.182884	79.5366	103.646664	102.467318	103.637657
	Cell_20	41.259	103.6896	82.751	83.798226	42.6348	71.5026	149.31691	104.180868	57.7842097	147.379063	64.3390855	50.903832		37.214	59.2512	47.856	47.589116	42.9184854	39.3666	122.733533	146.486976	80.258064	66.4912777	143.339902	69.4321513		50.5625	67.892	57.3275	58.969122	50.42385	44.9904	78.5949218	106.95955	65.2266258	152.501502	96.881466	97.1278546		74.48463	126.970396	88.8327	91.1538481	46.988797	93.885798	99.0130229	97.529134	91.8690594
	Cell_21	74.428	101.2208	54.3365	56.90003	45.9144	43.3836	70.8939613	74.8347094	57.7842097	162.703329	63.2297909	72.71976		40.45	62.9544	52.841	51.7273	40.995	41.7768	73.6694206	93.848116	99.450108	65.0083745	98.8721744	85.0603432		48.54	77.3561448	57.826	61.038214	46.7343	43.3836	64.2000172	107.04125	46.8534761	69.1084842	104.177394	82.4047074		70.48008	103.87476	61.814	123.291213	75.488193	86.2224466	111.8318	96.6083471	81.600255
	Cell_22	38.023	60.4856	61.814	87.93641	65.592	41.7768	70.4050374	148.016554	67.5754936	70.8939613	106.313817	77.264745		40.45	62.9544	49.85	47.589116	40.1751	38.5632	75.1334555	116.275234	67.0263912	82.7079408	86.328	70.6163065		47.731	72.2333848	59.3215	60.003668	51.6537	44.187	78.0606915	112.673116	97.4065843	95.5722527	87.6582777	125.83189		66.47553	119.761488	63.2604476	86.0328454	68.994585	72.378306	88.8431035	164.835397	97.9397
	Cell_23	47.731	99.9864	49.85	51.7273	70.5114	43.3836	149.663198	97.3859267	103.154435	142.918023	74.6243347	77.264745		38.292397	61.72	50.847	51.7273	40.58505	40.17	80.9553344	106.138867	53.3356836	93.2807	116.256121	87.6717352		47.731	71.5952	149.55	64.4863558	49.194	46.906509	62.5120028	84.8382153	86.9854699	108.310029	132.357815	86.730697		68.07735	91.6542	81.92349	97.2990513	65.747781	79.5366	111.8318	101.221661	78.5457
	Cell_24	47.319219	112.3304	52.841	62.07276	63.1323	40.9734	195.700339	146.891134	91.8299899	82.9066358	106.687373	43.631856		40.0455	61.72	53.838	47.589116	36.8955	43.3836	112.174666	127.508071	104.699729	181.028247	75.2476318	67.4844688		53.19175	74.064	61.814	56.382757	47.5542	45.7938	59.7235982	104.245569	153.190568	528.343001	76.9913817	74.7569183		81.4861852	109.98504	83.89755	81.9360432	80.9144142	81.922698	101.032372	116.430033	114.223872
	Cell_25	69.574	61.72	58.823	61.038214	44.2746	42.5802	70.8939613	72.2979396	42.8100489	85.7775442	64.3390855	51.4246873		43.686	59.2512	48.853	52.761846	40.5579933	41.7768	106.728379	67.4545834	82.4327952	73.0276541	98.9827832	68.3648107		46.922	70.3608	60.817	58.969122	48.3741	47.4006	84.326604	162.143632	222.624124	86.0678877	96.1228446	76.5297637		69.67917	68.2173878	92.78082	68.8190345	66.559482	62.038548	88.073491	119.510317	69.5985012
	Cell_26	46.113	62.9544	86.739	55.865484	45.0945	47.4006	95.29497	73.5663245	56.7879302	73.7173768	89.4477465	49.994835		42.877	64.1888	54.189941	46.55457	40.995	41.170233	97.57108	97.6243432	70.6448401	116.052303	86.3230904	93.5262336		47.731	67.892	58.823	60.003668	44.2746	45.7938	127.843889	97.6321336	52.4851202	121.084229	64.7863364	80.3550645		61.67007	109.98504	89.81973	58.2314907	50.3451396	103.239302	110.713482	100.098754	79.680249
	Cell_27	46.922	102.4552	55.832	90.005502	47.5542	53.0244	69.6716516	93.839076	57.7842097	114.759795	76.3240427	44.540853		38.832	56.7824	47.856	50.692754	40.995	43.3836	59.7480509	129.174258	77.140533	168.273	179.071642	50.5293495		43.686	72.4185448	60.152001	56.90003	45.0945	44.4545322	133.744167	107.60094	90.1109046	95.4996299	110.630795	63.4688794		68.07735	122.541665	77.97537	65.6427713	73.05309	67.60611	96.3657	91.9884916	76.3949054
	Cell_28	66.338	74.064	56.829	82.76368	46.7343	44.9904	91.6402116	73.5663245	89.4652903	70.8939613	166.363454	49.085838		39.641	58.0168	47.856	47.589116	42.6348	40.9734	88.465016	75.2836262	106.728569	59.6080879	138.248372	73.7507706		46.922	72.2124	59.3215	56.90003	48.3741	49.8108	107.206403	117.772475	59.3271398	103.609825	58.4703897	90.3400085		88.8609645	109.98504	82.91052	81.9360432	81.1701	77.945868	176.478908	107.405502	77.8839455
	Cell_29	45.304	67.892	51.844	55.865484	38.5353	74.7162	98.8605009	94.0069743	57.7842097	125.190279	82.186764	55.448817		52.585	60.4856	51.844	54.830938	41.8149	38.5632	156.843796	63.7122378	80.8254744	83.8888336	99.2691896	84.436828		45.304	72.2124	59.3215	56.90003	48.3741	47.4006	105.402201	102.080611	81.1588004	89.4871528	68.8073276	115.743732		67.009737	108.762984	89.81973	86.5449456	68.182884	63.231597	81.0709168	117.28187	74.1707428
	Cell_30	40.45	58.0168	82.751	83.798226	66.4119	68.289	84.599567	86.0318194	66.4676986	85.2836445	65.44838	69.992769		34.787	62.9544	56.829	54.830938	42.6348	40.17	72.2817501	176.079465	74.8396759	86.0459504	65.9224117	66.5941086		49.349	77.7672	57.3275	64.141852	47.5542	46.5972	120.368214	72.1362246	89.8569097	110.661161	124.773887	47.8022055		40.45	72.2598997	60.1994582	51.8789644	82.6108693	59.65245	94.2670692	99.2733038	79.7472807
	Cell_31	47.731	65.4232	55.832	60.003668	51.6537	43.3836	111.750037	124.748486	71.8819216	99.7349304	81.8833683	70.901766		42.068	62.9544	48.853	43.450932	40.1751	40.17	68.3838156	159.939859	158.052814	108.794593	79.2725944	80.0624104		50.158	70.3608	58.823	62.07276	47.5542	45.7938	82.674076	127.586468	91.9728504	86.1135113	93.654901	79.0988593		72.0819	96.542424	91.6378393	101.951994	68.994585	60.447816	106.00227	97.529134	66.9093
	Cell_32	81.709	74.014624	50.847	51.210027	50.8338	40.9734	115.590567	130.301139	124.265323	70.8939613	111.804863	48.479537		37.214	66.6576	51.844	53.796392	44.2746	40.9734	68.0996733	58.5706456	61.4140698	132.108065	100.980805	61.1469257		46.113	72.8296	57.826	63.107306	54.1134	48.6057	111.414892	115.2898	181.242206	113.968234	124.883255	72.3962509		67.810647	89.210088	58.1587986	99.1200799	64.124379	81.6300033	84.4169956	97.1180302	60.5358498
	Cell_33	63.102	62.9544	90.727	68.280036	43.86465	48.204	70.8939613	72.2979396	81.1192838	128.169993	86.5433535	55.448817		40.45	66.2946864	51.844	57.934576	40.995	37.7598	112.935326	93.7381776	101.777842	70.3622658	96.1080832	60.863262		48.54	75.9156	56.829	62.07276	49.194	44.187	253.249987	66.8404866	100.674291	104.613499	83.1190446	57.2199663		64.0728	114.873264	80.93646	91.1538481	68.182884	47.6875745	92.6658223	96.5538427	244.800765
	Cell_34	82.518	65.6231728	53.838	86.901864	48.3741	44.187	105.675405	73.5663245	95.8180471	83.9761642	97.4545886	55.448817		40.45	56.7824	53.838	49.658208	35.2557	38.5632	119.215398	99.9851432	79.5968503	108.289311	53.567075	37.8341906		43.686	68.4215576	56.829	61.038214	48.3741	47.64162	97.4904625	86.4049288	108.831951	114.840036	108.228213	54.7494045		72.0819	170.448705	98.9586408	86.0328454	69.806286	66.810744	97.6719906	101.442645	87.8402745
	Cell_35	47.731	71.5952	55.832	56.90003	45.0945	45.7938	70.8939613	88.6687974	112.073943	99.911006	116.422146	70.901766		42.068	66.6576	46.859	49.658208	38.5353	42.5802	90.16268	92.0077168	137.734473	87.8081768	71.6568062	97.4136888		46.113	73.1382	54.835	64.141852	46.7343	46.5972	81.1061081	105.839485	370.260272	80.0788476	105.417703	98.4648102		87.0477043	100.208592	90.80676	87.0570459	70.617987	68.401476	74.2698778	106.170956	66.5759928
	Cell_36	42.877	66.6576	53.838	65.176398	45.9144	40.9734	105.574392	109.488798	57.7842097	101.326749	63.2297909	51.812829		37.214	55.8566	53.838	51.7273	74.6109	40.17	96.7163664	130.676297	61.7513057	116.98405	90.603676	54.9456603		46.5175	66.6576	54.835	55.865484	44.2746	48.4715322	123.011927	88.012178	110.081054	82.9364614	79.2973433	118.907108		50.7794675	68.2173878	99.69003	93.2022491	68.182884	70.787574	116.977087	107.386969	81.7670434
	Cell_37	48.54	69.1264	94.715	78.625496	47.5542	69.8958	72.1162709	129.083063	56.7879302	72.1162709	75.2410647	46.358847		40.0455	65.4232	43.868	57.934576	40.995	41.7768	97.0101112	171.128608	57.3940333	81.933996	54.7841281	127.542877		47.153374	71.5952	58.3245	63.107306	45.0945	47.4006	72.3045695	81.6804866	92.8509604	106.969523	131.89984	79.4439766		100.102537	109.98504	82.5976315	117.604851	66.559482	67.60611	103.175644	102.309296	74.6669
	Cell_38	43.686	86.408	55.832	88.970956	69.6915	71.1009	81.5475106	75.8506857	57.7842097	82.3857163	106.445899	43.631856		41.342327	59.2512	48.853	50.692754	40.995	39.3666	130.693434	105.747526	68.8097254	101.308054	68.9000885	87.7108248		46.774762	82.7048	60.817	64.141852	52.4736	48.204	100.508426	71.9175919	112.839305	73.6747133	105.610183	99.4675558		65.67462	111.207096	98.703	128.715379	66.559482	61.243182	89.2275	96.0866232	97.3619062
	Cell_39	70.383	61.72	84.745	58.969122	51.6537	71.5026	142.543056	127.217578	67.1633614	82.9066358	78.2879673	53.630823		38.023	62.9544	49.85	51.7273	40.995	43.3836	64.2668477	109.319172	89.9710504	117.483193	59.2696987	88.7037552		49.349	76.5328	56.829	61.038214	73.791	44.9904	302.135073	119.358723	93.841921	84.4954048	114.050681	61.6917942		73.68372	111.207096	82.91052	90.1296475	73.864791	46.0431754	103.646664	102.467318	89.2124
	Cell_40	43.07925	71.5952	51.844	76.556404	42.6348	44.9904	145.198637	94.2711671	82.8833015	70.3632812	110.220018	52.721826		39.641	61.72	58.823	52.761846	41.8149	40.17	180.434383	112.871567	78.7205742	102.517998	59.944611	95.5638032		47.583762	70.3608	61.814	58.969122	45.0945	51.4176	96.4205953	233.014779	107.26344	76.1069794	85.8565838	88.9179313		76.88736	75.1654551	87.84567	61.937131	67.371183	70.787574	90.690831	92.3378034	87.360273
Field_8	Cell_1	49.349	166.644	50.847	56.90003	46.7343	45.3921	96.3525071	87.4540041	58.7804891	100.022838	63.2297909	81.80973		41.259	64.1888	46.859	57.934576	40.995	39.3666	86.014548	123.091663	99.784368	86.0297904	71.2174017	82.7317832		48.54	70.3608	65.802	62.07276	50.0139	53.0244	68.7216803	179.694927	190.818305	98.9629159	80.4179518	126.259171		71.28099	120.983544	95.74191	60.3489995	76.299894	77.150502	89.6700684	90.3625945	71.7975637
	Cell_2	42.877	71.5952	58.823	47.589116	50.8338	41.7768	73.3385806	180.499444	56.7879302	86.1033478	138.001085	61.2663978		42.4725	56.7824	61.814	52.761846	41.8149	40.9734	89.4083696	134.374717	97.74136	89.3554856	102.483032	96.6744848		45.304	155.5344	60.817	56.90003	47.5542	44.9904	60.9440097	96.9685468	82.5305605	115.542599	63.9067122	63.8821536		80.091	171.841849	129.420361	91.1538481	59.254173	68.401476	135.78522	97.6098239	82.459073
	Cell_3	69.574	76.5328	53.838	88.970956	36.8955	46.5972	83.2373605	107.084949	111.063551	142.655653	83.8073937	47.267844		33.978	64.3838352	46.859	52.761846	38.3983767	40.17	116.09593	167.305558	58.947649	130.210686	103.478632	94.8962472		50.158	66.6576	57.826	60.003668	48.3741	51.4176	123.656762	127.42244	78.1010974	80.8614047	61.1444742	101.059509		70.48008	80.8502374	80.93646	95.6357496	73.864791	79.5366	105.8833	116.109051	87.396863
	Cell_4	71.192	106.1584	86.739	60.003668	49.194	43.3836	70.8939613	91.6724478	72.0050735	139.99901	64.3390855	122.714595		46.922	66.6576	51.844	54.7730034	43.4547	36.9564	60.9005544	59.2828092	95.0736008	105.729039	101.604338	106.212779		46.922	69.1264	56.829	66.210944	49.194	44.5887	70.5797656	88.8402127	120.378466	103.397134	79.6050031	77.7442657		73.68372	140.53644	94.75488	91.7591506	65.747781	74.764404	84.8657763	107.405502	95.2458734
	Cell_5	40.45	102.4552	52.841	56.90003	44.2746	42.5802	125.190279	73.5663245	93.4297292	73.3385806	84.8224505	46.358847		38.023	60.4856	47.856	49.658208	45.9144	38.5632	111.5197	104.088854	64.3769404	75.699531	69.1828236	53.0014232		48.54	75.2984	58.823	61.038214	45.3675267	44.9904	116.509974	90.7874965	54.0454134	96.0619619	107.850195	65.632673		69.67917	72.0072427	84.88458	63.5252626	64.124379	49.3319736	88.0461279	111.215395	77.760243
	Cell_6	40.45	66.6576	81.754	58.969122	68.8716	40.17	83.3694172	103.164836	57.2860699	117.198817	90.1139214	48.176841		40.989603	62.9544	51.844	47.589116	45.9144	36.9564	135.853612	100.785336	85.9297648	74.9646918	169.384646	94.9035536		45.7085	71.5952	59.82	61.038214	45.0945	48.6057	126.963285	76.8219652	81.2555275	92.5885822	82.7292882	75.7195066		62.47098	98.986536	100.67706	80.9118427	73.864791	66.810744	85.6584	108.228944	85.3336
	Cell_7	39.641	69.1264	82.751	63.107306	50.0139	50.6142	81.6884306	102.166089	57.7842097	143.594665	129.376981	48.176841		42.4725	67.892	50.847	52.761846	42.6348	47.4006	142.681129	96.5185496	125.75561	95.379704	75.070682	140.627887		50.158	73.4468	56.3305	64.141852	46.7343	45.7938	101.584646	83.1862919	79.0874624	183.659498	59.1835443	75.9035976		49.675836	131.545774	81.429975	89.105447	76.299894	41.109978	156.276613	112.44245	103.701657
	Cell_8	71.192	107.3928	63.808	58.969122	43.4547	45.7938	114.421298	143.909484	57.7842097	156.373319	63.2297909	70.901766		43.686	64.1888	45.862	55.865484	40.1751	38.5632	104.776258	76.6235669	60.8577422	171.826553	71.6029111	55.0796617		48.1355	67.2748	56.829	62.07276	51.6537	46.5972	76.0255332	87.3392438	55.0172182	178.458234	59.1073251	160.233552		60.06825	78.3236675	92.78082	86.3739041	88.1872551	81.127332	89.2443768	123.4546	84.3639
	Cell_9	38.832	61.72	63.808	102.420054	37.7154	50.6142	117.050513	93.4962294	71.5784055	87.6785106	64.3390855	59.084805		39.641	65.4232	49.85	44.485478	44.2746	37.15725	90.3900072	78.6402139	84.432032	93.4910904	95.4218984	68.8129183		53.394	70.3608	57.826	60.003668	49.194	44.9904	121.585634	57.7861385	90.3805369	127.736717	75.9892779	69.2875931		69.67917	101.430648	104.784092	91.1538481	68.182884	66.810744	129.213564	151.684523	69.3522371
	Cell_10	69.574	69.1264	55.832	54.830938	63.9522	38.5632	70.8939613	74.8347094	57.7842097	69.6716516	83.7267825	52.721826		39.641	64.1888	48.853	53.796392	40.1751	36.9564	116.46367	89.1356728	106.576347	72.9229302	64.980029	91.068644		46.113	75.2984	56.829	61.038214	46.7343	44.187	71.0116626	96.8094216	99.7201935	75.7286838	57.1432649	179.041186		92.790229	126.723541	77.97537	87.0570459	47.5542	68.401476	110.288804	99.998226	76.6545484
	Cell_11	66.338	79.0016	82.751	58.969122	41.8149	48.204	118.991718	121.807551	56.7879302	98.1883204	94.9534916	76.355748		40.45	58.0168	43.868	46.55457	38.5353	37.7598	109.469201	100.891251	119.687882	77.6842228	101.11891	101.845571		54.394733	71.5952	54.835	61.038214	45.9144	47.8023	134.040309	73.7160197	67.0469201	67.3409025	119.497752	61.6956365		39.7406688	74.3228441	84.88458	73.7424389	206.983755	65.220012	111.23695	108.640048	77.576
	Cell_12	72.81	62.9544	55.167001	58.969122	48.3741	41.7768	107.647093	74.8347094	110.627186	72.1162709	103.786163	58.1167232		39.641	66.6576	51.844	47.589116	40.995	40.9734	96.2283472	75.7681937	61.9550816	68.6918386	56.6256961	76.0096754		49.7535	82.2702912	63.808	58.969122	45.9144	46.5972	116.054458	117.874921	90.3068487	101.239596	58.6157002	60.1412699		72.0819	84.6400923	87.84567	85.0086448	47.8278826	45.2209758	98.3662647	146.403598	93.625616
	Cell_13	66.338	72.8296	75.772	58.969122	68.0517	51.4176	101.556361	73.5663245	78.6969732	70.8939613	65.44838	44.540853		40.45	62.9544	48.853	49.658208	37.7154	40.7058678	139.155993	132.184691	92.2979736	243.727622	88.9430784	54.8450999		46.922	70.3608	60.3185	55.865484	45.0945	45.7938	130.926494	67.0721843	104.620339	62.1538741	82.6963897	76.9713388		67.27644	108.762984	84.88458	134.413006	77.111595	70.787574	77.3305	119.36208	87.273
	Cell_14	45.304	66.6576	56.829	53.796392	70.5114	74.7162	139.900222	75.3052802	75.4905727	87.3894135	89.7889317	46.0988739		38.023	59.2512	48.853	45.520024	40.1751	42.5416368	55.4929419	99.5523816	61.6266961	73.7458138	90.729588	82.4533608		44.495	69.7436	60.817	63.107306	46.7343	45.7938	133.874199	117.557353	53.8961508	124.011904	62.9248007	80.9510673		61.67007	113.651208	77.97537	60.3489995	86.5037873	62.833914	100.113255	103.84754	83.520261
	Cell_15	46.113	101.2208	57.826	54.830938	49.194	38.5632	116.164278	120.274313	81.8853468	69.6716516	87.4470624	49.994835		36.405	62.9544	47.856	51.7273	40.995	39.3666	64.0634646	106.692859	67.2970198	157.036818	84.3448824	50.3759691		46.922	80.236	57.3275	61.7282562	45.9144	47.858538	136.717724	78.4478211	63.6547418	111.903504	84.2175905	85.7821825		75.28554	107.540928	56.118139	80.9118427	67.371183	75.55977	114.954197	119.908346	92.1215
	Cell_16	43.686	61.72	89.73	47.589116	46.7343	42.5802	116.064523	85.6194687	105.901629	70.8939613	100.811669	53.630823		41.6635	55.548	45.862	46.55457	48.5643168	44.9904	72.8569196	83.0618016	66.4272248	105.36178	67.6455467	63.7791354		47.731	72.8296	53.838	57.934576	49.60395	45.7938	105.963421	314.575882	84.0672074	80.8042414	67.8976196	64.7926532		68.477805	109.98504	66.321437	88.0812464	48.6669683	72.378306	103.593128	105.109246	74.3362323
	Cell_17	46.922	85.1736	50.847	56.90003	45.9144	47.4006	99.9074369	86.0318194	59.7767686	117.882186	74.0076046	46.358847		48.54	56.7824	46.859	51.7273	45.0945	38.1615	189.038593	105.208998	106.73296	80.5892896	90.3919056	76.9247727		43.686	76.0674312	57.826	56.90003	49.8769767	44.187	88.727765	96.7691193	55.8620029	115.112158	86.3233209	49.0329255		48.4339401	96.542424	121.144114	96.2748508	79.2220176	75.55977	93.778766	116.034497	85.81845
	Cell_18	45.888098	67.892	64.805	55.865484	45.9144	42.5802	72.1162709	74.8347094	131.363181	70.8939613	65.44838	49.085838		40.8545	63.3654552	51.3455	61.038214	40.1751	38.5632	121.860023	195.896033	57.0647768	101.866605	121.46123	73.6386777		46.922	72.8296	66.799	62.07276	48.78405	46.9989	131.196412	110.415758	67.9870423	68.6894998	58.4190322	53.8845185		82.49373	98.986536	58.6689635	78.8634416	80.358399	48.509774	96.8344418	101.572074	94.0609
	Cell_19	46.31525	77.7672	90.727	52.761846	44.2746	45.19125	92.6026789	73.5663245	72.4117483	82.9066358	82.8529389	49.994835		38.832	111.096	50.847	49.3137042	43.4547	39.3666	70.6169056	117.409587	64.888593	82.9817376	106.747942	70.938709		46.922	67.0686552	57.826	58.7394528	48.78405	46.8647322	110.768291	81.6493494	77.6096673	137.920799	68.5146637	103.267933		49.0548881	85.54392	59.1791284	67.2309029	80.8786993	68.401476	94.5223018	100.842655	121.895018
	Cell_20	74.428	70.3608	58.823	91.040048	72.1512	44.187	72.1162709	155.06008	81.7113396	98.9366417	79.9863354	49.085838		37.214	61.72	42.871	53.796392	43.4547	40.9734	101.442119	117.228473	68.7095235	118.080818	69.9109218	84.7244576		45.034603	72.0062552	60.817	60.003668	49.194	49.4091	84.0237958	101.798133	75.5263503	99.4478193	79.4891876	83.8590432		71.28099	72.6388852	99.9032285	64.584017	50.3451396	66.810744	101.1245	103.887046	84.0409899
	Cell_21	46.922	107.3928	89.73	61.038214	50.0139	46.5972	81.5475106	72.2979396	57.7842097	70.8939613	64.3390855	50.903832		37.214	60.4856	62.811	49.658208	44.2746	72.306	140.05322	96.9984584	61.7214912	76.4592878	168.3069	51.3556756		48.54	70.3608	57.826	65.176398	50.0139	47.8593414	91.7764698	86.3406841	97.2283328	104.856553	89.0046879	83.986931		77.5521153	102.652704	88.8327	81.9360432	74.676492	71.185257	117.31935	96.294588	78.9810953
	Cell_22	48.54	69.1264	53.838	63.107306	39.3552	42.5802	72.1162709	115.269651	83.7161404	70.8939613	89.1519087	52.721826		41.259	59.2512	49.85	56.2679224	36.8955	44.187	99.7664088	127.095727	57.7950998	101.29553	61.1773661	54.5864531		46.5175	76.5328	57.826	64.141852	48.3741	52.221	120.251984	117.930918	73.2312746	86.1400514	74.2848249	86.8444816		71.28099	101.430648	110.859261	110.613658	80.358399	66.810744	107.275249	87.8860033	118.734948
	Cell_23	46.113	58.0168	90.727	61.038214	49.194	43.3836	70.8939613	73.5663245	57.7842097	94.6362799	100.811669	40.904865		43.686	70.3608	48.853	47.589116	36.0756	40.5717	97.85066	209.513077	84.7958568	125.271554	98.3703536	55.4719567		49.349	72.8296	54.835	61.038214	51.6537	45.7938	100.697472	118.800151	82.9191035	75.0289196	80.5681113	74.3995705		56.86461	106.318872	58.1587986	58.2314907	76.7236019	77.4058145	109.4524	96.0523316	78.2751537
	Cell_24	50.158	69.1264	49.3515	90.4193204	45.9144	49.8108	115.704344	100.716732	58.7804891	91.1702801	122.300125	45.44985		43.686	66.0404	52.841	57.934576	36.8955	40.17	178.893318	158.844644	86.2308384	88.4028264	67.519088	88.0256608		45.843603	76.5328	63.832925	58.2790798	47.0073267	48.204	97.0925677	127.010132	76.261845	119.130691	63.5821095	57.7105076		65.67462	102.652704	93.76785	87.0570459	69.806286	102.071705	95.402043	85.568863	80.4851
	Cell_25	47.731	72.8296	56.829	51.7273	45.50445	44.9904	134.150359	84.6214618	67.0215961	70.8939613	80.5445403	55.448817		38.832	62.9544	57.826	50.692754	40.995	40.9734	97.7093552	106.286502	73.2782391	155.104258	54.1967372	111.089954		46.113	73.4468	60.817	61.038214	45.0945	48.204	152.722703	217.455953	106.601476	68.067001	90.6549612	60.3450996		66.47553	103.87476	85.87161	102.420054	47.5542	50.1541732	92.7966	94.1094416	61.5282408
	Cell_26	73.619	72.8296	87.736	94.143686	43.4547	70.6992	143.093292	95.1217693	108.838436	143.97282	106.001272	53.630823		37.214	62.9544	52.841	56.90003	44.2746	40.9734	80.093704	56.8589718	55.6403246	81.491676	95.0517616	87.0128544		51.236397	77.7672	58.3245	63.107306	51.5323548	47.4006	115.642442	74.1919334	99.3475362	112.3215	71.1074022	46.6780409		104.456284	103.87476	98.703	94.2264497	60.877575	86.8030638	93.161513	93.2600739	78.5457
	Cell_27	62.293	70.3608	77.766	87.93641	72.9711	67.8873	106.747383	118.734433	58.7804891	138.968644	63.2297909	49.994835		43.686	61.72	48.3545	51.7273	40.58505	41.7768	99.6070896	112.094242	46.8045435	70.2431142	149.487091	55.7114071		44.495	71.5952	59.4212	61.038214	49.194	48.204	141.308843	108.44081	82.1485451	64.4654818	86.076079	85.0032482		65.67462	102.652704	59.1791284	61.4077538	71.429688	67.60611	114.52766	133.198872	89.2366425
	Cell_28	71.192	70.3608	79.76	57.934576	40.1751	73.1094	124.982213	73.5663245	80.6053428	87.3989311	65.44838	48.176841		38.832	61.72	49.85	47.589116	40.995	42.5802	86.6647576	165.059982	67.0849496	64.352423	91.1052912	99.5152968		44.495	74.064	55.832	64.141852	50.8338	45.7938	76.634454	96.6257679	73.3705229	85.7817387	78.0778002	50.2234942		50.0898013	98.986536	74.02725	65.6427713	69.806286	64.424646	97.8337898	102.664845	102.33536
	Cell_29	59.866	67.892	53.838	62.07276	50.8338	69.8958	70.8939613	130.513557	83.8526691	70.8939613	116.505414	79.082739		41.259	59.2512	53.838	49.658208	36.8955	36.9564	79.5064482	71.1366394	76.5489875	79.4411947	99.5915528	55.7287754		49.349	75.9156	99.7	62.07276	47.5542	47.4006	93.3444088	108.649431	90.7362616	263.556677	78.6153406	63.798949		51.25824	112.429152	96.72894	85.0086448	109.762268	46.0431754	84.801816	102.467318	76.1312369
	Cell_30	67.956	69.1264	53.838	57.934576	72.9711	68.289	69.6716516	101.637703	47.3005253	99.5981149	118.955948	46.358847		34.787	51.8448	45.862	50.3296284	40.995	67.4856	100.756366	185.791745	52.9938793	103.527819	138.664411	70.9316395		46.922	67.892	60.817	77.59095	52.4736	48.00315	116.235953	82.9193572	86.0241716	78.518264	67.7593348	99.6909474		56.86461	133.252986	83.89755	87.0570459	76.299894	66.810744	107.579029	88.1431913	88.320276
	Cell_31	46.922	96.2832	88.733	56.90003	48.3741	69.0924	122.798259	143.951371	80.3842512	72.1162709	124.350592	49.994835		40.45	54.3136	53.3395	49.658208	45.9144	39.96915	90.5808816	81.8975088	111.860222	171.921171	48.9478906	60.9236183		46.922	75.2984	55.832	57.934576	47.5542	45.99465	103.17628	110.635435	79.6888649	67.8975909	77.8807941	74.4604793		62.47098	100.208592	60.1994582	111.990184	44.47154	70.787574	82.9868727	111.220249	84.1263235
	Cell_32	69.574	97.5176	78.763	53.796392	45.9144	43.5177678	70.8939613	72.2979396	109.2419	179.375	63.2297909	51.812829		37.214	67.892	52.841	53.279119	39.3552	41.7768	116.1077	168.130182	94.4208336	192.643502	114.20565	122.500264		48.54	72.8296	56.164001	70.349128	47.5542	43.7853	107.084631	94.0348948	78.4575581	81.5700956	64.4243217	66.5516024		61.67007	113.651208	81.92349	58.6549925	76.299894	66.810744	114.759462	117.331252	67.1464407
	Cell_33	44.495	74.064	54.835	52.761846	49.194	44.4545322	70.8939613	72.2979396	67.5754936	102.15444	74.0076046	54.53982		41.259	63.4506288	47.856	47.589116	38.5353	40.17	96.1368736	117.998218	109.137225	88.2648712	143.626411	78.1142722		48.54	76.5328	57.826	56.90003	47.5542	49.0572108	77.2663552	107.797578	65.75171	99.6366774	73.2517846	73.6982164		60.86916	103.87476	57.1384688	111.383857	68.994585	43.5765767	78.4236701	100.332673	91.200285
	Cell_34	38.023	102.4552	62.811	85.867318	40.995	44.9904	70.4869322	121.255195	115.532828	80.3499586	76.6954098	49.085838		44.495	65.4232	53.838	48.623662	36.0756	43.3836	97.4086	102.912178	71.008974	105.382769	141.957488	70.9089834		48.54	70.3608	63.3095	60.003668	45.0945	46.5972	69.0885757	118.901741	94.7274915	114.201915	99.7773166	47.4291075		48.0199748	109.169929	86.85864	82.9602437	51.6037681	45.99465	74.2698778	104.319137	81.4548
	Cell_35	71.192	75.2984	86.739	56.382757	86.9094	42.5802	88.8598827	132.669604	56.7879302	88.2971546	64.3390855	78.173742		42.068	62.9544	55.832	50.692754	52.4736	32.9394	108.593907	61.1426499	92.6499104	78.8157932	97.2719352	73.6326725		50.967	68.0561752	57.3275	64.1573702	47.5542	44.187	87.4610125	111.170152	297.204014	71.9408524	89.6831202	95.0100388		73.68372	102.652704	95.74191	85.8280053	56.007369	43.5765767	91.868634	101.038103	81.4548
	Cell_36	46.922	114.7992	83.748	58.969122	40.995	44.187	72.1162709	76.1030944	57.7842097	118.083744	64.3390855	64.538787		40.45	59.2512	49.85	44.485478	40.1751	39.3666	110.105351	84.3549304	105.331763	101.224996	103.787171	57.5191454		55.595289	71.5952	60.817	58.969122	49.194	46.5972	110.468615	111.875379	65.4123085	70.3442219	69.8793961	90.3360001		66.47553	112.429152	104.149432	89.105447	48.3875528	73.969038	108.547986	99.3957742	77.8079499
	Cell_37	38.023	67.892	53.838	95.178232	44.2746	44.9904	113.499752	74.8347094	57.7842097	70.8939613	64.3390855	47.873236		37.214	61.72	45.862	50.692754	41.8149	42.0065724	98.54956	141.520318	126.643895	88.3811352	127.740221	86.471884		44.8186	74.064	58.537858	58.969122	50.0139	46.1955	103.56331	74.5879554	94.6284735	108.678413	69.6644828	68.2983972		52.9875584	112.513474	90.9034889	61.1430652	68.182884	74.764404	100.113255	135.263378	90.1821
	Cell_38	67.147	91.3456	57.826	54.830938	45.9144	47.4006	69.6716516	73.5663245	58.7804891	91.238845	91.3490982	44.540853		38.832	75.2984	53.094238	47.589116	74.6109	36.9564	115.285187	70.1329846	90.5075984	105.246253	126.474765	48.8808853		44.263626	70.3608	56.829	57.417303	48.3158871	48.204	77.0315001	116.465066	111.518697	108.949217	85.001994	94.0319307		82.48492	92.876256	61.219788	82.9602437	82.4712567	76.355136	93.681669	116.367071	84.3639
	Cell_39	47.731	67.892	92.721	56.382757	47.5542	41.7768	70.8939613	103.430264	57.7842097	73.3385806	86.7420183	50.903832		37.214	59.2512	50.891865	44.485478	45.9144	39.3666	92.0949352	136.036152	54.2210248	98.0286736	99.6220896	42.5577613		50.967	71.5952	61.3155	61.038214	49.194	46.5972	121.802598	100.803345	99.6522335	84.0321552	116.691622	86.4304404		69.67917	112.429152	78.9624	109.89467	77.923296	69.992208	109.4524	113.578232	131.589746
	Cell_40	46.922	114.7992	56.829	64.141852	42.9078267	44.187	69.6716516	86.0318194	56.7879302	115.502786	127.882753	50.903832		42.068	55.548	43.868	55.865484	47.5542	45.7938	69.5770179	128.88616	80.0832456	96.2479376	85.023572	75.951713		45.7085	74.064	59.57075	67.24549	46.7343	92.391	73.2978594	88.1321391	102.077128	67.4464104	124.770575	56.7041192		68.07735	114.942921	71.06616	57.1727363	68.994585	63.62928	104.770116	95.3316421	85.6066376
Field_9	Cell_1	42.068	71.5952	88.733	58.451849	44.2746	43.3836	106.524969	74.8347094	81.0407381	119.936098	117.971387	47.267844		37.214	67.892	43.868	55.865484	38.5353	45.7938	114.05887	70.2128718	74.7729984	103.805062	103.032202	52.8871018		47.3265	71.5952	57.826	62.590033	47.5542	47.8023	125.845331	78.4846776	76.3997402	117.492551	71.9489615	72.4735073		65.67462	113.651208	83.89755	102.420054	63.312678	73.571355	100.113255	81.6020457	84.5128781
	Cell_2	42.068	60.4856	88.733	91.040048	45.9144	55.4346	95.0772549	74.8347094	57.7842097	72.1162709	91.7943062	82.718727		39.641	61.1028	48.853	60.003668	37.7154	49.0074	72.079672	57.5033752	163.155447	118.521846	71.976479	134.028209		48.54	66.6576	104.685	63.9690828	47.5542	46.5972	115.262437	83.031253	96.2655674	127.693288	107.199675	70.5016449		68.07735	108.762984	96.8987092	58.2314907	72.241389	74.764404	111.902159	108.640048	90.4636224
	Cell_3	53.394	83.2343576	48.853	63.107306	47.5542	52.221	109.3368	61.4113224	79.4688544	86.1509358	119.886225	47.267844		42.877	69.1264	46.7593	54.830938	43.4547	43.3836	95.1359184	143.199882	160.448197	100.994962	96.0226064	85.3915856		45.573397	77.15	56.829	62.07276	47.5542	44.9904	94.2710416	120.883891	73.8171065	62.6233991	76.9996741	92.5340999		71.28099	119.761488	87.84567	94.2264497	64.124379	74.764404	95.7424281	110.446281	82.4245
	Cell_4	50.967	70.3608	55.832	56.90003	42.6348	71.1009	88.4256422	73.7121889	87.0241521	70.8939613	86.2658706	65.447784		40.45	64.806	51.844	57.934576	43.4547	44.187	112.781988	171.444438	90.036588	100.137034	82.3083024	73.7113764		49.888603	73.3443448	54.835	56.90003	47.5542	107.6556	304.449054	112.102844	155.127499	96.42225	94.2095695	100.80885		86.1186487	97.76448	61.219788	96.2748508	90.848011	89.1040576	94.22424	106.170956	72.4747904
	Cell_5	44.495	102.4552	52.841	61.038214	61.4925	71.5026	92.5277278	118.284606	122.996922	141.389472	75.2410647	55.448817		37.214	62.9544	43.868	52.5549368	40.1751	40.17	100.302642	151.297655	81.1901472	76.5295394	87.2339816	87.2032888		52.315603	71.5952	54.835	61.038214	47.5542	44.187	98.3738881	71.2081704	62.3981192	107.24635	78.9213988	75.5926362		81.9234821	111.207096	92.78082	82.9602437	52.0233109	71.58294	90.690831	106.170956	88.320276
	Cell_6	43.372917	83.9392	51.844	56.90003	50.0139	40.17	70.8939613	140.651164	58.7804891	81.5475106	156.085095	52.721826		39.641	54.3136	48.853	51.7273	43.4547	59.4516	91.6553328	84.7272928	78.3629291	147.516921	183.613546	73.9450253		46.922	73.32336	163.508	62.6934876	55.7532	52.4829084	84.2561035	84.4360222	121.808491	193.201094	85.0422758	57.981511		60.86916	83.3768074	106.314975	83.9844443	88.9778519	61.243182	96.6333825	128.500871	95.8887845
	Cell_7	71.192	72.8296	80.757	53.796392	41.8149	41.7768	139.506134	90.9823366	69.5459143	70.8939613	64.3390855	53.630823		41.259	54.3136	51.844	58.969122	43.4547	43.3836	106.539097	93.4423384	61.9060834	91.2501184	117.529077	91.359468		46.31525	70.3608	57.826	57.417303	82.8099	44.187	119.073494	101.663833	93.4359256	78.1982344	195.184338	92.6832823		49.8414221	128.210783	57.1384688	86.0328454	77.923296	89.2018876	82.3495563	161.293805	73.920231
	Cell_8	66.338	111.096	63.808	51.7273	68.0517	40.9734	135.105221	72.2979396	56.7879302	123.957312	76.7202429	52.2673275		38.832	59.6622552	43.868	47.589116	38.5353	41.7768	77.4083682	75.2084535	65.3390658	117.230439	95.0323792	102.494539		46.922	72.8296	58.823	61.2451232	49.4670267	84.357	71.0523073	105.425083	65.0613632	167.282346	68.4850795	93.454419		60.06825	101.430648	90.80676	79.8876421	79.546698	77.945868	133.672313	90.4309389	89.280279
	Cell_9	48.54	80.458192	61.814	57.934576	48.3741	48.204	82.9066358	139.727459	69.8794911	154.871052	63.2297909	48.176841		40.45	62.9544	49.85	48.623662	42.6348	36.9564	95.4673912	87.6809648	68.8768084	98.0096072	106.23033	75.2369596		50.158	66.6576	55.832	62.07276	45.0945	84.357	70.8751042	232.845552	96.8385435	105.951252	173.399952	106.862052		69.67917	130.821095	83.89755	62.0694753	63.7185285	69.196842	108.2627	86.7580508	74.3102284
	Cell_10	67.956	113.5648	59.82	90.005502	43.4547	42.5802	157.677176	97.1488938	57.7842097	99.1531671	109.045084	51.812829		41.259	64.5418384	43.868	52.761846	40.995	42.5802	117.352505	155.688343	71.5998307	63.5678322	99.5901512	76.5556113		47.731	72.8296	61.814	63.624579	51.6537	50.3466678	102.599359	87.6018489	77.2036804	94.8127715	101.934346	55.4016377		64.2017465	106.318872	56.118139	60.3489995	74.676492	62.038548	99.3625543	108.557333	71.2386595
	Cell_11	45.304	101.2208	85.742	49.658208	43.4547	45.7938	136.590306	128.835898	113.892131	173.874103	88.0031079	70.901766		41.259	51.8448	48.853	53.279119	39.3552	138.9882	115.006698	135.335544	104.44849	71.4481789	105.002192	49.2703026		44.495	70.4607864	61.814	63.107306	46.7343	47.60145	274.023237	131.023177	65.1914877	380.218553	101.006221	87.6931334		45.536183	95.320368	88.8327	106.652051	74.676492	48.509774	99.6564102	106.635145	82.560258
	Cell_12	53.394	69.1264	53.838	52.761846	45.0945	73.9128	91.9852246	72.2979396	74.1301226	97.6945949	64.3390855	231.794235		41.259	55.548	53.838	51.244167	39.76515	41.7768	93.6511184	115.325875	93.5425704	149.502064	240.669649	80.15272		45.304	67.892	57.826	56.90003	46.7343	44.187	88.1401335	69.8129194	93.1023367	146.869797	89.7413036	87.9075525		74.48463	100.208592	58.1587986	95.2506502	52.0233109	60.447816	70.1923	103.966057	79.8227949
	Cell_13	69.574	109.8616	83.748	92.074594	70.5114	72.306	86.4531196	135.101219	59.7767686	70.8939613	72.9618072	47.267844		42.403735	64.1888	41.874	55.865484	37.7154	37.7598	69.7546698	79.7216246	55.0004846	66.8398775	131.996983	93.3626328		50.158	80.236	61.814	60.7795775	45.9144	49.0074	93.1541024	102.761266	86.4882665	121.622461	103.372904	93.9495902		49.675836	109.98504	81.92349	133.28024	71.429688	73.173672	109.4524	95.7167624	83.87905
	Cell_14	43.686	67.892	51.844	48.623662	46.7343	72.46668	82.9066358	84.6214618	59.7369174	70.8939613	78.3819012	46.358847		34.787	55.548	53.838	47.589116	40.1751	43.3836	115.858603	100.068809	125.704543	132.043659	68.7590806	135.857308		48.655687	71.5952	59.82	58.969122	48.6471267	47.4006	126.907757	86.2250874	68.0012771	110.946448	114.278289	88.8482522		48.8479054	98.986536	81.92349	127.797695	76.299894	99.0135226	69.0026	103.887046	79.5154
	Cell_15	75.237	60.4856	56.829	49.658208	40.995	64.272	101.571202	87.4421771	74.0395041	116.66085	76.4945856	56.357814		38.023	61.72	50.847	55.865484	40.995	42.5802	107.083704	86.7442224	96.0675344	103.049227	99.5416064	121.850621		51.776	69.1264	54.835	63.107306	47.5542	49.0074	113.615271	93.2137776	102.569444	98.0676933	90.0286718	85.4689148		65.67462	108.762984	55.0978092	57.1727363	69.806286	73.4965906	111.908061	86.1367435	81.4548
	Cell_16	43.686	66.6576	57.826	47.589116	63.1323	65.8788	86.7505446	74.8347094	57.7842097	99.2768959	63.2297909	55.448817		42.877	56.7824	57.826	48.623662	43.4547	36.9564	94.9086496	91.1689296	83.5313568	101.730997	116.270748	70.7138281		47.731	71.84208	59.728276	60.003668	45.9144	49.0074	119.52426	76.6364775	82.5141158	120.220336	90.2987181	175.275277		83.7615705	116.09532	90.80676	90.1296475	90.2051438	77.945868	92.8215837	113.560704	88.320276
	Cell_17	63.911	66.6576	53.838	57.934576	50.0139	67.4856	97.0521569	76.1030944	56.7879302	123.631074	64.3390855	56.357814		38.023	64.806	48.853	51.7273	47.5542	40.9734	84.490724	129.666682	73.8193584	89.0611888	94.052144	80.8416992		46.652603	73.6529448	57.826	58.451849	50.8338	46.5972	119.723611	136.839199	84.8092293	89.9370006	99.9255257	84.5444504		73.68372	130.541244	60.1994582	76.8150405	65.747781	66.810744	110.281621	108.640048	76.80024
	Cell_18	46.922	65.4232	81.754	53.796392	46.7343	43.3836	134.167355	73.5663245	79.2978928	69.6716516	63.2297909	48.176841		45.304	59.2512	56.829	48.623662	37.7154	36.153	69.5151733	79.8242754	58.9895218	160.348947	81.0947296	87.5329888		47.731	76.5328	58.823	58.969122	47.6714457	45.7938	175.049011	118.982584	51.7285177	91.622574	113.516782	92.6851088		71.28099	78.3236675	81.92349	58.2314907	73.864791	67.60611	104.089131	111.48483	84.3204842
	Cell_19	46.922	77.7672	57.826	49.658208	48.3741	45.7938	123.112736	91.4762597	101.501616	83.6858774	65.44838	45.44985		42.068	61.72	47.856	46.55457	39.3552	44.9904	59.9697937	77.8204622	100.090106	108.69055	79.9414692	86.476428		51.776	134.5496	54.835	62.07276	48.3741	49.0074	116.583928	136.050295	74.8116618	108.461071	211.587937	59.5322973		66.208827	91.6542	111.058642	131.334259	74.676492	81.3452623	76.7049557	91.356404	82.4513772
	Cell_20	61.484	51.8448	52.841	67.24549	64.7721	42.5802	70.8939613	102.275963	83.5787417	72.1162709	122.410023	49.994835		47.731	64.1888	48.853	47.589116	43.1472375	77.1264	78.7845893	87.04354	83.5463808	68.5212002	113.991378	124.836066		45.304	74.064	55.832	65.176398	55.7532	48.204	122.59059	105.126265	84.5688214	133.967644	80.7161246	205.791248		66.47553	106.318872	54.0774794	62.4665082	61.689276	66.015378	108.357876	108.601073	95.040297
	Cell_21	47.731	58.0168	82.751	80.694588	48.3741	44.187	98.8200511	86.0318194	77.8843646	82.9066358	64.3390855	48.176841		39.641	65.4232	53.068316	51.7273	42.6348	41.7768	182.83579	102.736922	104.164908	103.655937	55.8468285	82.4334728		53.394	75.2984	57.826	151.043716	48.3741	44.9904	126.136351	188.483311	103.749878	84.4976381	59.5212373	66.7567784		48.0199748	66.9541029	90.80676	85.0086448	69.806286	63.62928	91.8278692	103.701864	80.640252
	Cell_22	52.585	72.8296	57.826	50.692754	66.4119	51.4176	73.3385806	133.109411	57.7842097	70.8939613	75.8964318	79.082739		41.259	59.2512	52.289659	67.24549	38.94525	40.17	168.244111	109.633357	93.2462328	105.198456	88.0265592	77.2339798		49.349	69.1264	62.811	69.314582	54.9333	44.187	121.886597	240.749593	86.0109966	76.6351472	178.847065	56.5812369		77.68827	108.762984	77.97537	78.8634416	46.1497113	63.62928	109.068462	148.435638	96.97
	Cell_23	42.605985	106.1584	85.742	47.589116	69.6915	48.204	93.0571443	111.518149	92.1050497	122.426503	64.3390855	58.175808		40.45	64.5480104	50.1491	51.7273	36.8955	40.17	116.690008	113.339244	93.3601088	116.487635	95.3648744	68.5587999		44.495	76.5328	60.817	58.6246182	45.0945	48.204	88.7185263	72.3174773	167.479753	146.490737	140.84148	84.5247843		67.27644	117.317376	74.02725	91.1538481	72.241389	67.60611	181.322452	94.2654879	80.8157677
	Cell_24	44.495	69.1264	77.766	56.90003	76.2507	71.7701322	73.3385806	109.223735	57.7842097	97.3793244	105.901327	53.630823		44.495	62.9544	46.859	49.658208	37.7154	40.17	69.4242754	73.0305522	148.331838	72.4018165	94.8822824	56.2069302		49.045625	73.7554	58.823	60.6937102	46.7343	51.4176	124.424229	86.6067098	71.5979249	91.4739836	67.1940639	85.4444592		70.48008	73.2705277	67.3417668	97.2990513	77.111595	62.833914	73.0523388	106.170956	90.093264
	Cell_25	69.574	67.892	53.3395	79.660042	77.0706	73.9128	138.730704	94.3193144	67.5754936	85.5810695	69.3248069	51.812829		38.832	61.72	47.856	46.55457	41.8149	40.1555388	163.3434	89.9797528	76.6913305	54.9407878	79.6822274	72.5270696		46.652603	67.892	60.817	58.5553036	45.0945	50.0783322	98.7316138	115.892753	142.258652	106.587853	112.913709	71.5463739		61.67007	94.098312	84.88458	99.3474524	66.559482	48.509774	88.7321632	106.170956	121.92523
	Cell_26	46.922	71.5952	56.3305	88.970956	40.995	73.9128	130.66925	72.2979396	70.1742799	82.9066358	90.1851816	48.176841		39.371603	64.1888	49.85	57.934576	42.6348	38.5632	87.182864	134.049927	75.0309488	122.510373	133.81701	141.176134		50.158	79.0016	61.814	58.969122	52.06365	48.3534324	69.5566462	88.7942579	71.1956004	136.383258	66.1362698	91.2706022		71.28099	105.096816	62.7502827	95.2506502	69.806286	63.62928	69.3997219	101.505607	71.040222
	Cell_27	67.956	64.1888	94.715	61.038214	70.92135	68.289	136.326874	72.2979396	73.5798663	114.421298	129.858025	49.994835		40.45	61.72	54.835	54.9478417	34.4358	35.3496	100.882498	115.789017	92.400052	108.693228	77.3024535	69.1153841		50.967	72.4185448	113.658	64.141852	44.2746	48.204	77.0973788	98.7039723	75.8123197	68.4962042	115.855327	92.8243498		41.39653	103.059649	89.81973	64.584017	67.371183	74.366721	105.380287	88.887312	88.8330833
	Cell_28	62.6975	65.4232	89.73	92.074594	45.9144	71.5026	70.8939613	105.953762	56.7879302	70.8939613	65.44838	49.085838		46.922	62.9544	50.847	60.003668	40.58505	40.294527	93.8851328	115.363451	52.9489768	104.068954	109.720429	87.0155776		45.304	75.2984	55.832	57.934576	46.7343	49.8108	111.980989	111.149285	155.468732	135.985087	102.095291	57.3167189		68.07735	97.9746736	61.219788	63.5252626	70.617987	73.969038	106.405578	88.887312	86.778453
	Cell_29	47.731	70.978	56.829	87.93641	41.8149	41.7768	177.439507	150.849397	75.7389793	121.131019	75.9450183	78.173742		40.45	58.0168	45.862	46.55457	40.995	37.7598	81.1719832	115.091119	83.0292496	98.9135888	103.940378	57.5290434		46.922	70.978	59.3215	60.7795775	45.0945	50.3643426	136.255366	126.120515	68.2221549	125.444544	126.538962	64.9950589		75.28554	91.6542	83.89755	115.997881	74.676492	69.196842	65.7471049	94.3953065	77.760243
	Cell_30	43.686	62.3372	56.829	84.832772	50.0139	40.17	70.8939613	90.886042	80.4724939	139.938463	73.8455601	72.71976		35.596	54.3136	43.868	49.658208	40.995	39.3666	71.6678569	81.3639032	67.3519524	204.527284	56.4264662	51.3126538		47.702685	71.5952	56.829	60.003668	45.0945	47.8167612	128.106564	136.491973	101.903898	84.7539961	183.801263	59.8295882		84.09555	103.87476	59.1791284	112.138693	62.500977	66.015378	111.891285	94.2427725	76.0593892
	Cell_31	47.731	74.064	50.847	54.830938	40.1751	47.4006	106.846532	76.9621675	57.7842097	147.100032	75.2410647	62.720793		35.596	51.8448	48.853	45.520024	39.3552	43.3836	69.338411	171.182031	58.1503996	58.3387249	150.298126	90.1499944		50.967	75.2984	60.050307	60.003668	44.2746	44.9904	95.3762766	126.539199	92.6784564	125.051989	99.9789207	70.6138151		69.7969038	76.4287401	107.118418	87.0570459	91.0387608	61.243182	98.7451	104.93641	97.9397
	Cell_32	41.259	140.7216	45.862	56.90003	45.9144	46.5972	115.186191	73.5663245	58.7804891	72.1162709	63.2297909	49.5403365		38.832	54.3136	44.865	53.796392	39.3552	36.153	63.294989	91.286156	89.730632	96.7634416	59.6398322	66.0657741		50.967	67.892	61.814	60.003668	45.9144	46.5972	125.477982	217.870741	287.125626	71.7639972	116.626559	62.315434		50.9177319	102.652704	92.9604595	88.0812464	68.994585	52.6207718	114.413659	103.701864	75.6366
	Cell_33	38.023	70.3608	53.838	61.038214	74.6109	45.7938	69.6716516	78.8070991	57.7842097	95.9980827	85.4493951	49.1112899		43.686	69.1264	49.85	52.761846	42.22485	40.17	106.925549	112.298071	71.022901	161.071606	77.422434	38.6572463		47.461603	70.3608	60.3185	56.90003	45.50445	48.204	116.503157	75.4561714	92.0946217	223.823909	99.8244039	73.7837891		72.0819	101.430648	90.80676	58.969122	70.617987	73.173672	88.463074	84.6515594	117.498816
	Cell_34	74.428	66.6576	51.844	64.141852	39.3552	49.8108	100.020458	91.021842	67.5754936	81.161334	89.1324741	49.994835		41.6635	63.4173	55.832	47.589116	42.6348	37.7598	80.0995328	92.103712	77.5507662	124.90465	88.1527952	42.0236593		49.349	67.5834	57.826	66.210944	47.5542	47.9364678	70.6015682	119.161994	72.7748797	82.6330236	193.279078	91.6511308		64.87371	123.427656	82.91052	79.8876421	65.747781	83.51343	96.3657	104.52901	103.800567
	Cell_35	37.214	64.1888	58.823	86.901864	48.3741	44.187	98.8652597	160.672855	57.7842097	104.388295	78.9897723	48.176841		38.832	56.7824	47.856	48.623662	58.2129	40.17	74.0086488	177.527026	78.0715562	111.858666	112.499518	91.3865776		47.9737	71.5952	61.814	57.417303	51.6537	47.4006	104.141525	233.847576	101.138303	136.20048	88.154811	76.6764194		81.5814935	89.210088	61.7299529	81.9360432	71.0238375	66.810744	113.0215	90.4132109	102.653701
	Cell_36	39.641	62.9544	52.841	61.038214	72.1512	83.5536	115.590567	72.2979396	120.904274	110.026493	96.093408	52.721826		38.832	61.72	51.709405	49.658208	45.0945	39.3666	164.594854	68.8698107	65.4131464	164.490206	92.0400696	79.1306014		47.731	66.6576	54.835	55.865484	47.5542	45.7938	214.620533	77.9584617	82.047308	66.9556573	83.34546	87.0647905		75.1333671	83.3768074	92.78082	101.895663	49.5060539	73.969038	99.9348	106.331447	77.455869
	Cell_37	46.113	76.5328	80.757	56.90003	44.2746	36.9564	83.3920215	127.157136	57.7842097	70.8939613	63.2297909	50.903832		40.45	57.3996	47.856	53.4518882	42.6348	36.9564	108.860966	106.161521	83.890972	87.7016296	73.2405278	50.8083895		51.776	67.892	57.826	56.382757	45.0945	110.0658	124.14463	80.1641063	93.3563167	112.085007	74.8687428	70.0932388		65.67462	97.76448	96.72894	63.5252626	65.747781	73.4385289	109.4524	123.4546	83.8346895
	Cell_38	50.967	103.6896	51.844	62.07276	72.356175	47.4006	99.3066384	104.607995	102.040021	99.33995	64.3390855	49.085838		33.978	62.9544	45.862	51.7273	40.1751	37.7598	124.209917	100.951907	63.3990685	72.3608372	86.2786504	89.3877448		48.408133	118.5024	55.832	62.07276	50.8338	46.9989	98.9428724	126.900824	54.7160006	89.7521381	66.02705	62.3136915		75.28554	113.651208	58.1587986	58.2314907	70.617987	62.038548	95.2918025	101.715364	98.6359446
	Cell_39	44.495	76.5328	52.841	91.040048	77.0706	44.187	90.2113819	90.51074	88.6015607	69.6716516	90.9733626	46.358847		46.113	62.9544	53.838	54.830938	37.7154	44.9904	153.53476	133.289618	84.5416368	73.9687065	55.8856775	56.9518797		46.922	72.8296	55.832	59.3136258	45.9144	46.5972	134.00404	110.988546	99.4724855	121.634737	83.6789629	75.7922589		57.66552	71.5865688	85.378095	80.9118427	66.2877671	69.992208	83.4800593	101.232772	68.6266387
	Cell_40	71.192	71.5952	87.736	80.694588	40.995	49.8108	134.438225	103.654951	103.071317	70.8939613	78.4682772	59.084805		40.45	62.9544	53.838	49.658208	35.2557	43.3836	60.0014722	54.9577963	106.670667	77.3261538	122.799613	49.4778825		47.3265	69.1264	56.829	64.4863558	45.0945	44.9904	152.709036	104.087582	117.835658	72.9612203	67.1025337	58.6937296		68.07735	68.2173878	90.80676	136.218672	83.605203	71.58294	110.606283	94.1099505	84.480264
Field_10	Cell_1	40.45	102.4552	54.835	58.969122	43.4547	46.5972	141.525438	101.84881	57.7842097	70.8939613	103.714955	55.448817		37.214	71.5952	50.847	55.865484	41.8149	42.5802	109.931606	106.534262	116.337101	161.978746	113.014229	67.6585744		48.9445	74.064	65.802	58.969122	48.78405	49.8108	81.0057513	89.1670063	92.1209003	74.7616973	121.726965	85.0051349		74.48463	108.151956	62.2401178	91.1538481	79.9525485	64.424646	103.5039	89.1633699	111.456685
	Cell_2	47.731	71.5952	57.826	57.934576	68.0517	74.4486678	73.3385806	93.0168684	66.9994821	83.6699779	79.6559472	49.085838		39.641	59.2512	49.85	53.796392	39.84714	37.7598	164.589331	94.7695296	77.0192242	92.2384128	88.4580072	77.36785		48.809397	67.0686552	60.817	58.969122	95.1084	49.8108	95.7602455	145.519129	53.4207616	88.643176	71.040911	106.906753		86.044164	95.320368	85.87161	60.3489995	73.05309	66.015378	107.157692	83.3866688	107.602073
	Cell_3	59.866	68.9313648	87.736	47.589116	70.5114	73.9128	81.5475106	101.941401	57.7842097	83.9309556	120.453954	54.53982		38.023	61.72	50.847	56.90003	49.194	37.7598	107.253579	91.722676	70.7663148	78.0660414	95.2112288	63.8841235		48.9445	69.1264	63.808	60.003668	49.194	48.204	106.130781	114.783031	88.5021138	103.601397	95.0542645	177.447319		73.68372	103.87476	84.88458	92.5191074	67.371183	69.992208	121.021686	105.27068	88.320276
	Cell_4	50.158	65.4232	56.829	62.07276	42.6348	68.289	70.8939613	124.457116	87.4341861	116.46272	131.379246	49.994835		41.259	61.72	51.844	50.692754	40.1751	40.17	66.0394477	92.1534448	101.244628	87.9748928	92.795968	67.6045618		44.495	73.8430424	54.835	62.07276	49.4670267	49.2219078	90.4120861	129.714678	51.6193186	129.798032	70.3966425	88.6540491		64.0728	112.022207	95.7399359	62.9958854	70.617987	85.104162	94.6906024	111.416247	115.662416
	Cell_5	40.45	65.4232	55.832	92.074594	44.2746	46.5972	72.1162709	72.9321321	67.5754936	87.6582857	103.741927	50.903832		37.214	64.806	51.844	61.038214	39.3552	36.9564	74.9254422	145.929362	131.221281	66.0984733	99.748208	66.9586231		45.304	80.236	54.835	56.90003	44.2746	49.0074	95.0646181	106.238881	126.979585	110.698153	103.008117	54.9575892		49.675836	108.762984	107.648453	78.8634416	77.923296	69.196842	102.468861	104.93641	81.0834049
	Cell_6	46.922	61.72	49.85	66.210944	40.995	43.3836	87.3822753	112.76204	57.7842097	86.7350785	87.9113334	79.991736		45.304	72.8296	46.859	53.796392	43.4547	41.7768	91.597972	90.0178864	149.753861	67.4857742	92.5971904	77.1214951		49.349	67.892	60.817	63.107306	50.8338	46.5972	72.6114736	135.215847	128.180728	64.2846617	106.510467	92.7183329		48.5722045	105.096816	109.163544	87.3981047	93.5014616	70.787574	117.980271	138.02965	77.3183074
	Cell_7	43.686	67.892	85.742	54.830938	49.194	42.5802	115.222572	73.5663245	114.550141	88.1532009	71.5505876	49.994835		38.832	55.548	51.844	51.210027	40.995	43.3836	84.273932	83.7956	141.565897	167.957778	111.389851	64.7427158		46.922	74.9898	110.667	58.451849	46.7343	43.7853	108.60741	143.462548	93.2980436	106.337411	104.47849	86.9323316		72.0819	101.430648	89.81973	59.2902451	63.312678	48.1808942	102.468861	95.2721949	80.527438
	Cell_8	59.057	86.408	53.838	83.798226	46.7343	45.7938	80.6586942	72.2979396	101.395988	100.2929	122.420628	45.44985		37.214	64.1888	49.85	55.865484	43.4547	39.3666	73.1454641	70.3049323	74.9154943	57.781211	108.705355	97.909976		53.394	72.2124	58.537858	62.4172638	53.2935	49.8108	72.217897	71.5758822	88.4226554	87.9726762	118.003765	85.8381363		68.07735	141.555635	59.1791284	87.0570459	94.6646291	86.1588173	109.535679	105.476431	69.5985012
	Cell_9	42.068	67.892	54.835	50.692754	74.6109	48.204	62.1321622	160.613332	112.641044	122.118457	65.44838	48.176841		39.641	64.1888	49.85	46.55457	37.7154	35.3496	124.724134	72.8173886	92.9641152	156.01574	61.0379134	52.6197783		48.000397	69.7436	58.823	64.141852	46.7343	49.8108	89.7488644	101.531935	82.3064961	115.267302	67.893172	104.667165		78.48918	114.873264	89.81973	81.9360432	57.630771	67.60611	93.024608	103.565892	87.273
	Cell_10	39.641	117.268	117.646	54.830938	44.2746	49.0074	149.396578	107.084949	56.7879302	126.324896	116.206568	84.536721		38.832	62.9544	47.856	52.761846	39.76515	40.9734	180.41125	97.512592	86.5897584	123.286249	70.8769082	49.5532791		47.731	72.8296	57.826	56.90003	49.194	44.9904	85.2669001	136.032625	103.247464	91.8547666	65.2680293	67.2929453		68.477805	90.432144	80.93646	61.4077538	67.371183	93.9215895	112.809733	115.294885	83.520261
	Cell_11	41.259	75.2984	53.838	85.867318	68.8716	68.289	87.5405054	73.5663245	117.6679	70.8939613	63.2297909	59.084805		42.877	58.0168	51.844	54.1584831	42.6348	42.5802	64.0781866	74.1355109	70.1161725	72.8983982	112.716523	68.4300878		46.922	75.2984	57.826	62.9003968	48.3741	46.9989	112.229074	119.152629	69.6680048	76.1613853	332.255289	49.4113635		71.28099	125.871768	70.07913	55.9022311	59.254173	99.1352136	119.086591	94.1094416	74.3420505
	Cell_12	70.383	70.3608	77.766	94.143686	62.3124	71.5026	161.221346	132.05362	59.7767686	115.394254	84.2435925	65.447784		36.0005	64.1888	60.817	44.485478	40.995	55.4346	91.9559392	95.3506496	94.224688	91.2122832	86.424744	76.675219		46.382397	74.064	58.823	144.83644	49.194	47.4006	139.039306	124.361197	69.9292412	60.3525485	70.1638002	76.8279169		74.48463	100.208592	97.71597	64.584017	64.93608	69.992208	101.1245	105.012268	77.4108019
	Cell_13	61.484	109.8616	63.808	56.90003	40.995	71.5026	121.697812	110.792326	109.01506	98.9057095	139.584001	51.812829		37.214	70.3608	51.844	56.90003	44.2746	40.9734	79.9722518	100.797491	56.1317179	75.7644329	95.6464936	58.7702046		48.54	66.6576	56.829	56.90003	45.9144	43.3836	80.3213727	63.2942988	95.8858124	214.478796	92.3856343	281.032092		60.86916	105.096816	115.860542	90.1296475	49.9255968	50.1541732	101.948962	126.517311	67.6601325
	Cell_14	71.192	70.3608	92.423894	85.867318	47.5542	70.6992	93.1392336	95.3970731	66.4676986	121.471548	167.7139	50.903832		40.8545	54.3136	49.85	55.865484	36.0756	37.7598	102.920611	96.089988	71.5147814	89.0995896	112.951771	105.730142		46.922	67.892	60.56775	68.280036	46.7343	46.5972	82.4682848	171.029868	55.2344793	86.7440421	69.1269962	60.6856548		86.1122414	144.33459	94.75488	87.0570459	62.500977	68.401476	89.9052977	92.4279899	92.9724386
	Cell_15	39.641	76.5328	49.85	86.901864	74.6109	71.7701322	90.726522	86.0318194	105.952445	70.8939613	130.08457	52.721826		41.259	56.7824	48.853	55.865484	41.8149	36.9564	92.9838256	219.959511	65.1937886	107.132281	85.0295736	96.2716832		46.922	76.5328	61.814	65.176398	47.5542	43.3836	215.882597	107.657622	81.0140979	68.2468544	88.7121459	62.4233069		58.46643	103.87476	94.75488	121.877816	63.312678	65.220012	100.113255	112.530728	78.06085
	Cell_16	42.877	67.892	54.835	49.658208	43.4547	69.8958	87.4869689	172.528906	58.7804891	132.421046	105.006288	54.53982		36.405	64.1888	53.838	51.7273	40.1751	44.7919602	147.683787	103.235054	70.3704767	100.227101	81.1600112	78.9440087		48.54	72.8296	61.814	57.1586665	46.7343	47.8023	105.801342	73.2362545	102.870239	122.955702	104.524433	73.3205581		60.86916	90.432144	56.829	96.5698205	81.1701	46.0431754	107.073	98.9982437	77.6700609
	Cell_17	53.394	69.1264	48.853	58.969122	45.0945	69.0924	70.8939613	88.8157083	56.7879302	70.8939613	75.7973552	79.991736		45.304	61.72	50.847	54.313665	40.995	40.65204	59.8824702	78.4915876	64.0427006	144.175211	92.0293224	140.943114		46.922	72.2124	59.82	67.1968663	49.194	48.204	66.288231	131.791084	86.0798671	215.563753	76.442516	46.3474603		88.9875083	100.208592	94.75488	87.0570459	81.1701	67.60611	117.7803	102.28975	79.9827954
	Cell_18	44.495	65.4232	89.73	53.796392	77.0706	64.272	79.9625371	104.335186	101.366551	69.6716516	63.9696904	78.173742		44.495	71.5952	47.856	47.589116	35.2557	36.9564	69.6997563	122.146144	85.5739176	99.4073832	99.7777752	87.9340992		46.922	70.978	54.835	61.7282562	47.5542	53.8278	64.2855853	107.731812	72.4864904	78.0521269	66.0377218	48.2363841		48.4803042	129.432839	80.93646	102.148641	73.864791	72.378306	107.073	106.083303	88.2795486
	Cell_19	68.765	69.1264	54.835	91.040048	44.2746	64.272	147.359725	87.3009204	57.7842097	87.5869037	85.6903905	76.355748		43.686	64.1888	49.85	53.796392	150.0417	40.17	70.0629202	162.066902	75.8421767	112.650507	76.907483	121.647544		52.585	75.2984	59.82	64.141852	50.0139	49.0074	141.333886	71.1637059	82.7684803	84.8806808	92.8250795	55.7468812		77.68827	101.430648	81.92349	56.1139819	68.994585	46.4542751	96.3657	89.5320059	95.0306
	Cell_20	67.956	108.6272	54.835	60.003668	47.5542	59.4516	163.158857	156.469887	57.7842097	145.258122	110.18426	53.630823		33.978	71.5952	48.853	51.7273	41.8149	40.17	78.9196747	118.378622	65.1239455	183.498295	88.714968	85.7392672		51.776	72.8296	56.829	59.7967588	46.7343	44.9904	202.941279	69.8686441	73.0916504	112.06218	83.4494239	180.152881		79.2596554	95.320368	91.79379	98.3232518	88.0598181	62.833914	105.8833	107.943764	74.1422923
	Cell_21	67.147	96.2832	48.853	94.143686	48.3741	40.17	105.574392	95.3662094	90.2669488	84.8577319	78.3484305	49.5403365		42.068	60.4856	44.865	51.7273	41.8149	39.3666	95.4115192	86.8930712	66.497185	129.510753	99.205248	45.7973728		44.495	71.5952	55.832	60.003668	47.5542	48.6057	87.080811	75.6298556	97.7783078	109.122785	179.463669	62.9426445		70.319898	94.098312	92.78082	102.420054	49.5060539	47.6875745	149.218218	93.59435	91.1518
	Cell_22	43.686	62.9544	57.826	55.865484	46.7343	48.6057	84.980271	72.2979396	93.0245566	64.5115622	83.1250233	46.8133455		43.639078	62.9544	43.868	55.865484	62.3124	48.204	76.3435793	127.227618	100.668094	76.2053674	82.5662472	117.416002		50.158	70.3608	61.814	61.038214	50.0139	93.9978	76.8745175	84.1858253	64.8441829	89.9903657	81.9047098	81.3025978		85.8903893	185.051052	84.555899	97.2990513	73.864791	50.9763727	94.8131415	201.64021	90.7629503
	Cell_23	39.641	74.064	94.715	83.798226	44.2746	49.8108	125.079959	72.2979396	56.7879302	94.2289988	111.45575	49.085838		38.832	58.0168	49.494071	56.90003	42.6348	45.7938	131.500189	102.244561	75.2101196	168.462428	87.8132208	54.2702909		44.495	71.5952	82.751	65.176398	48.579075	43.3836	115.663955	118.46713	98.7023013	85.8272969	60.8031082	73.2691416		72.88281	121.12408	60.7096231	63.5252626	49.5060539	46.8653749	102.468861	124.543457	71.6536639
	Cell_24	48.54	77.0154504	92.721	51.7273	50.0139	36.153	70.6935025	73.5663245	69.769915	143.332295	64.3390855	47.267844		42.068	60.4856	47.856	48.623662	44.2746	43.3836	136.53951	107.126011	102.147706	113.51899	96.8605184	114.297502		49.349	71.5952	59.82	57.934576	45.0945	50.6142	133.27778	98.5125488	88.9706585	76.7860562	112.520182	54.0749583		56.86461	77.0603826	80.93646	100.371653	79.1716921	62.833914	83.7929602	93.4902501	83.3942
	Cell_25	64.72	101.2208	57.826	48.623662	40.995	46.5972	84.0582535	155.454694	59.7767686	87.3192212	76.5550151	80.900733		72.001	61.72	48.853	72.41822	42.6348	47.4006	62.5349518	86.549684	95.8460816	85.5413144	51.0734355	131.161093		50.967	70.3608	106.679	58.969122	45.0945	48.204	128.064696	85.3342358	78.1175499	97.0213426	110.515436	82.394155		63.27189	112.429152	97.71597	105.742561	71.429688	110.91697	97.4173948	90.6749346	84.7304466
	Cell_26	47.731	76.5328	53.838	52.761846	50.8338	46.1955	88.5624577	85.2071304	56.7879302	96.651228	77.4263667	77.264745		40.45	65.4232	48.853	51.7273	42.6348	36.9564	105.808875	82.7744152	49.820067	112.782594	91.0796208	127.238799		47.731	74.064	55.832	60.003668	46.7343	48.204	96.3073135	104.281133	79.1216773	60.2522439	67.8388356	64.5543937		48.0199748	112.429152	54.0774794	65.6427713	70.617987	71.58294	109.4524	75.8060626	76.80024
	Cell_27	78.473	106.1584	47.856	52.244573	45.9144	47.4006	94.438386	124.044118	85.1630003	94.8571604	64.3390855	45.44985		42.068	80.236	46.859	51.210027	40.995	42.5802	127.34649	162.052846	109.536054	118.019534	92.3231576	40.5336228		45.304	67.892	55.832	62.5165802	50.8338	48.204	78.6843672	85.1841846	89.1488467	79.8449288	63.765547	100.69458		69.67917	95.320368	85.87161	85.0086448	65.747781	90.671724	102.468861	103.887046	79.5154
	Cell_28	48.54	69.1264	53.838	93.626413	45.9144	42.5802	76.1344691	85.9570705	72.3367109	90.4552704	64.3390855	51.812829		42.068	69.1264	54.3365	47.589116	38.5353	42.5802	151.170132	184.381211	132.22303	92.7849352	82.3966696	70.3235021		52.585	66.6576	60.817	65.176398	50.8338	48.80655	78.0387839	116.045294	97.8084547	121.856141	81.8707801	57.1460715		79.7626269	122.2056	104.755468	88.0812464	82.7902552	83.8029432	105.8833	92.1687942	67.6024143
	Cell_29	43.686	66.6576	57.826	90.005502	68.8716	44.187	127.795024	72.2979396	67.3708772	147.299731	75.2410647	51.812829		38.832	65.4232	41.874	49.658208	41.8149	40.5717	115.076978	165.57277	56.9410664	123.857955	98.3466352	50.7347898		47.731	74.064	62.811	62.590033	47.5542	45.7938	70.5638587	88.7813981	53.6695365	121.455879	66.2820042	193.042056		48.0199748	106.318872	102.65112	83.9844443	75.488193	61.243182	121.313709	70.7523251	90.7329738
	Cell_30	43.686	70.3608	89.73	77.59095	46.7343	46.5972	93.2760491	83.8824625	119.882625	90.1564518	130.058541	47.267844		43.686	72.8296	52.841	55.19096	40.995	39.3666	92.8977944	112.257537	94.4277304	75.3486342	96.1757968	89.3867624		49.349	76.5328	64.805	58.6246182	50.8338	47.5468188	118.947473	86.8096383	98.2430545	91.5205183	116.100587	87.1147324		140.87206	82.1135224	55.0978092	93.2022491	63.312678	47.2764747	99.9348	106.748899	87.273
	Cell_31	65.529	64.1888	56.829	94.143686	47.5542	69.6282678	148.434195	86.0318194	57.7842097	69.6716516	64.3390855	45.44985		40.382853	68.533888	60.817	54.830938	47.63619	45.7938	106.049697	142.999228	92.1374056	116.063861	131.096786	80.2530904		45.304	75.2984	57.826	67.0892736	46.7343	44.9904	95.647652	118.728282	91.5359735	138.972768	61.9611381	73.8268686		51.3316972	117.317376	87.352155	85.0086448	76.7536349	66.015378	108.743902	101.232772	63.5544463
	Cell_32	70.383	82.7048	58.823	64.141852	50.8338	71.5026	124.469175	76.1030944	108.376962	100.541547	86.0932651	49.085838		38.023	66.6576	46.3605	47.589116	37.7154	40.4174472	104.69332	104.255926	94.1518328	122.870754	52.3977366	81.3947432		46.113	81.4704	60.817	58.451849	49.11201	45.2201724	346.398516	77.7061871	97.7304325	106.075726	95.3209917	64.2836756		44.7082524	107.540928	90.80676	105.492656	93.6987049	67.60611	118.97	101.782145	85.440267
	Cell_33	41.259	113.5648	80.757	58.969122	68.0517	73.9128	133.726528	74.8347094	57.0609107	71.3379768	65.44838	52.721826		40.45	64.1888	56.829	48.623662	41.8149	46.5972	58.5184281	66.849273	99.3975272	157.71254	77.835787	78.0548718		47.93325	73.4801288	59.487999	61.555487	50.0139	47.64162	102.683421	90.5522892	93.193766	102.725279	147.677698	63.4436215		54.6434196	112.429152	78.9624	96.2748508	67.371183	74.764404	158.895142	101.520421	103.501196
	Cell_34	59.866	64.1888	57.4272	52.761846	73.791	71.5026	70.8939613	126.050444	77.9197655	126.773404	89.8947423	47.267844		40.45	59.2512	52.841	52.761846	44.2746	40.5717	98.2775112	182.990358	71.0556597	80.001108	142.183424	79.9104563		51.776	67.892	58.3245	64.141852	45.0945	46.3296678	129.279928	329.821309	86.7747257	139.325421	102.524947	83.1331551		45.4260682	66.9541029	81.92349	79.8876421	48.6669683	48.509774	106.911027	106.170956	68.5820325
	Cell_35	40.45	117.268	90.727	94.143686	45.9144	71.3788764	69.6716516	73.5663245	104.923272	70.8939613	92.1088705	83.627724		37.214	56.7824	56.416242	48.623662	39.3552	41.7768	111.072587	162.793091	75.8948989	188.787243	76.5669386	46.2131334		50.158	76.1217448	65.802	58.969122	47.6714457	47.4006	124.176361	126.902762	52.4780432	65.8369583	92.1668425	49.9467673		67.27644	112.429152	88.8327	74.7666394	65.747781	47.413782	97.757649	101.020957	96.6223819
	Cell_36	47.731	77.7672	61.814	60.003668	46.7343	67.4856	70.8939613	83.5491351	67.5754936	114.441912	65.44838	55.448817		39.84325	56.7824	47.856	47.071843	49.194	37.7598	70.093025	134.09958	99.066924	149.313899	171.560548	64.6331745		47.731	67.892	60.817	56.90003	47.4631911	54.6312	115.862702	137.530784	186.123659	287.117822	66.6145122	81.7119941		68.87826	144.658435	72.05319	93.2022491	68.994585	67.60611	127.226518	98.8091408	90.240282
	Cell_37	67.956	69.7436	51.844	58.969122	40.995	67.4856	96.3050253	99.8787428	66.6794811	148.097468	89.0774094	49.085838		35.596	69.1264	171.484	55.3989038	37.7154	114.8862	67.1565911	155.368645	71.3807292	90.7903568	100.405801	142.208867		43.686	71.5952	55.832	67.24549	50.0139	44.187	78.4066695	106.972144	53.9320198	129.606997	88.0702797	95.984906		80.091	111.207096	76.98834	96.2748508	73.864791	72.378306	122.314842	95.3316421	81.600255
	Cell_38	42.4725	66.6576	51.844	58.969122	45.0945	68.289	153.562652	73.5663245	57.7842097	88.2007889	66.5576746	50.297531		37.214	64.1888	48.853	54.830938	40.995	39.56745	91.86754	123.700582	56.9035411	94.6302976	68.8400274	93.1190672		44.495	72.3667	59.6206	60.003668	44.2746	44.9904	70.6752303	70.3297583	64.2239766	131.481323	130.668542	67.1065883		65.67462	103.87476	97.8334266	107.611727	77.5986156	70.787574	101.969187	117.702653	78.6956263
	Cell_39	47.731	69.1264	82.751	58.969122	42.6348	72.306	94.9416291	88.9984211	124.444545	134.804694	64.3390855	47.267844		40.0455	55.548	52.508999	45.520024	44.2746	42.5802	71.0172355	109.798052	79.673961	135.60554	97.0768512	77.3368847		48.54	70.3608	58.656501	66.210944	45.9144	45.59295	84.7656353	132.192444	124.930714	109.625895	83.0894222	101.746059		80.89191	69.4806728	90.80676	93.2022491	74.676492	64.822329	103.540331	133.918963	81.600255
	Cell_40	71.192	108.6272	53.838	56.90003	42.6348	77.1264	70.8939613	73.5663245	57.7842097	88.0437485	63.7844382	49.085838		47.731	66.6576	45.862	47.589116	38.5353	35.3496	100.925278	126.873638	96.0131536	87.746516	134.037018	91.3182152		44.8995	73.2196704	67.796	65.176398	45.9144	45.5262678	81.0189502	96.2154325	99.7846096	114.472307	87.4863408	59.2199734		91.8603725	106.318872	94.75488	90.1296475	68.994585	48.9208738	94.22424	116.842911	75.6366
		Two-way RM ANOVA	Matching: Stacked												Two-way RM ANOVA	Matching: Stacked												Two-way RM ANOVA	Matching: Stacked												Two-way RM ANOVA	Matching: Stacked
		Assume sphericity?	No												Assume sphericity?	No												Assume sphericity?	No												Assume sphericity?	No
		Alpha	0.05												Alpha	0.05												Alpha	0.05												Alpha	0.05
		Source of Variation	% of total variation	P value	P value summary	Significant?	Geisser-Greenhouse's epsilon								Source of Variation	% of total variation	P value	P value summary	Significant?	Geisser-Greenhouse's epsilon								Source of Variation	% of total variation	P value	P value summary	Significant?	Geisser-Greenhouse's epsilon								Source of Variation	% of total variation	P value	P value summary	Significant?	Geisser-Greenhouse's epsilon
		Row Factor x Column Factor	5.909	<0.0001	****	Yes									Row Factor x Column Factor	2.025	<0.0001	****	Yes									Row Factor x Column Factor	1.56	<0.0001	****	Yes									Row Factor x Column Factor	7.325	<0.0001	****	Yes
		Row Factor	16.74	<0.0001	****	Yes	0.9023								Row Factor	6.823	<0.0001	****	Yes	0.9545								Row Factor	6.032	<0.0001	****	Yes	0.9088								Row Factor	20.02	<0.0001	****	Yes	0.9099
		Column Factor	19.17	<0.0001	****	Yes									Column Factor	49.38	<0.0001	****	Yes									Column Factor	30.62	<0.0001	****	Yes									Column Factor	10.37	<0.0001	****	Yes
		Subject	9.521	0.6501	ns	No									Subject	6.608	0.8674	ns	No									Subject	9.869	0.8183	ns	No									Subject	9.771	0.9024	ns	No
		ANOVA table	SS	DF	MS	F (DFn. DFd)	P value								ANOVA table	SS	DF	MS	F (DFn. DFd)	P value								ANOVA table	SS	DF	MS	F (DFn. DFd)	P value								ANOVA table	SS	DF	MS	F (DFn. DFd)	P value
		Row Factor x Column Factor	205038	5	41008	F (5. 3990) = 96.90	P<0.0001								Row Factor x Column Factor	109654	5	21931	F (5. 3990) = 45.96	P<0.0001								Row Factor x Column Factor	116222	5	23244	F (5. 3990) = 23.98	P<0.0001								Row Factor x Column Factor	177190	5	35438	F (5. 3990) = 111.3	P<0.0001
		Row Factor	580802	5	116160	F (4.512. 3600) = 274.5	P<0.0001								Row Factor	369520	5	73904	F (4.772. 3808) = 154.9	P<0.0001								Row Factor	449270	5	89854	F (4.544. 3626) = 92.71	P<0.0001								Row Factor	484233	5	96847	F (4.549. 3630) = 304.2	P<0.0001
		Column Factor	665337	1	665337	F (1. 798) = 1607	P<0.0001								Column Factor	2674287	1	2674287	F (1. 798) = 5964	P<0.0001								Column Factor	2280990	1	2280990	F (1. 798) = 2476	P<0.0001								Column Factor	250739	1	250739	F (1. 798) = 846.6	P<0.0001
		Subject	330413	798	414.1	F (798. 3990) = 0.9784	P=0.6501								Subject	357851	798	448.4	F (798. 3990) = 0.9397	P=0.8674								Subject	735072	798	921.1	F (798. 3990) = 0.9505	P=0.8183								Subject	236358	798	296.2	F (798. 3990) = 0.9303	P=0.9024
		Residual	1688592	3990	423.2										Residual	1904111	3990	477.2										Residual	3866915	3990	969.2										Residual	1270389	3990	318.4
		Difference between column means													Difference between column means													Difference between column means													Difference between column means
		Mean of Unstim	62.02												Mean of unstimulated	48.47												Mean of unstimulated	57.37												Mean of unstimulated	79.82
		Mean of Stim	85.57												Mean of stimulated	95.68												Mean of stimulated	101												Mean of stimulated	94.28
		Difference between means	-23.55												Difference between means	-47.21												Difference between means	-43.6												Difference between means	-14.46
		SE of difference	0.5874												SE of difference	0.6113												SE of difference	0.8761												SE of difference	0.4968
		95% CI of difference	-24.70 to -22.39												95% CI of difference	-48.41 to -46.01												95% CI of difference	-45.32 to -41.88												95% CI of difference	-15.43 to -13.48
		Number of families	1												Number of families	1												Number of families	1												Number of families	1
		Number of comparisons per family	6												Number of comparisons per family	6												Number of comparisons per family	6												Number of comparisons per family	6
		Alpha	0.05												Alpha	0.05												Alpha	0.05												Alpha	0.05
		Šídák's multiple comparisons test	Mean Diff.	95.00% CI of diff.	Below threshold?	Summary	Adjusted P Value								Šídák's multiple comparisons test	Mean Diff.	95.00% CI of diff.	Below threshold?	Summary	Adjusted P Value								Šídák's multiple comparisons test	Mean Diff.	95.00% CI of diff.	Below threshold?	Summary	Adjusted P Value								Šídák's multiple comparisons test	Mean Diff.	95.00% CI of diff.	Below threshold?	Summary	Adjusted P Value
		Unstim - Stim													unstimulated - stimulated													unstimulated - stimulated													unstimulated - stimulated
		HC_1	-44.42	-48.58 to -40.27	Yes	****	<0.0001								HC_1	-61	-65.09 to -56.92	Yes	****	<0.0001								HC_1	-59.8	-65.83 to -53.78	Yes	****	<0.0001								HC_1	-34.39	-37.48 to -31.31	Yes	****	<0.0001
		HC_2	-16.69	-21.36 to -12.01	Yes	****	<0.0001								HC_2	-48.38	-53.04 to -43.71	Yes	****	<0.0001								HC_2	-41.69	-48.76 to -34.63	Yes	****	<0.0001								HC_2	-3.188	-7.402 to 1.026	No	ns	0.2478
		HC_3	-13.09	-16.48 to -9.701	Yes	****	<0.0001								HC_3	-33.63	-37.25 to -30.02	Yes	****	<0.0001								HC_3	-29.45	-34.84 to -24.06	Yes	****	<0.0001								HC_3	1.501	-2.225 to 5.226	No	ns	0.8701
		HC_4	-27.78	-32.21 to -23.35	Yes	****	<0.0001								HC_4	-50.44	-54.76 to -46.12	Yes	****	<0.0001								HC_4	-48.07	-54.89 to -41.25	Yes	****	<0.0001								HC_4	-15.71	-18.83 to -12.58	Yes	****	<0.0001
		HC_5	-33.52	-36.81 to -30.23	Yes	****	<0.0001								HC_5	-53.59	-57.81 to -49.37	Yes	****	<0.0001								HC_5	-47.77	-52.29 to -43.25	Yes	****	<0.0001								HC_5	-24.07	-27.07 to -21.06	Yes	****	<0.0001
		HC_6	-5.78	-8.424 to -3.137	Yes	****	<0.0001								HC_6	-36.2	-39.52 to -32.88	Yes	****	<0.0001								HC_6	-34.81	-39.21 to -30.41	Yes	****	<0.0001								HC_6	-10.87	-13.27 to -8.474	Yes	****	<0.0001
		Test details	Mean 1	Mean 2	Mean Diff.	SE of diff.	N1	N2	t						Test details	Mean 1	Mean 2	Mean Diff.	SE of diff.	N1	N2	t						Test details	Mean 1	Mean 2	Mean Diff.	SE of diff.	N1	N2	t						Test details	Mean 1	Mean 2	Mean Diff.	SE of diff.	N1	N2	t
		Unstim - Stim													unstimulated - stimulated													unstimulated - stimulated													unstimulated - stimulated
		HC_1	52.99	97.42	-44.42	1.574	400	400	28.22						HC_1	40.74	101.7	-61	1.544	400	400	39.5						HC_1	48.71	108.5	-59.8	2.278	400	400	26.26						HC_1	68.33	102.7	-34.39	1.169	400	400	29.42
		HC_2	82.16	98.85	-16.69	1.773	400	400	9.412						HC_2	63.55	111.9	-48.38	1.765	400	400	27.41						HC_2	74.79	116.5	-41.69	2.673	400	400	15.6						HC_2	103	106.2	-3.188	1.597	400	400	1.995
		HC_3	64.55	77.64	-13.09	1.285	400	400	10.19						HC_3	50.59	84.22	-33.63	1.368	400	400	24.58						HC_3	61.16	90.61	-29.45	2.039	400	400	14.44						HC_3	85.79	84.29	1.501	1.412	400	400	1.063
		HC_4	67.74	95.52	-27.78	1.68	400	400	16.54						HC_4	52.37	102.8	-50.44	1.634	400	400	30.87						HC_4	62.49	110.6	-48.07	2.579	400	400	18.64						HC_4	85.73	101.4	-15.71	1.185	400	400	13.25
		HC_5	52.66	86.18	-33.52	1.246	400	400	26.9						HC_5	41.94	95.54	-53.59	1.597	400	400	33.56						HC_5	48.87	96.64	-47.77	1.709	400	400	27.95						HC_5	69.07	93.14	-24.07	1.139	400	400	21.13
		HC_6	52.01	57.79	-5.78	1.002	400	400	5.769						HC_6	41.63	77.83	-36.2	1.257	400	400	28.81						HC_6	48.2	83.01	-34.81	1.665	400	400	20.91						HC_6	67.02	77.89	-10.87	0.9089	400	400	11.96
		Omicron
		IL-10 expression level per cell																					IFNg expression level per cell																					IL-23 expression level per cell
		Without LPS										With LPS											Without LPS										With LPS											Without LPS
		Omicron_1	Omicron_2	Omicron_3	Omicron_4	Omicron_5	Omicron_6	Omicron_7	Omicron_8	Omicron_9	Omicron_10	Omicron_1	Omicron_2	Omicron_3	Omicron_4	Omicron_5	Omicron_6	Omicron_7	Omicron_8	Omicron_9	Omicron_10		Omicron_1	Omicron_2	Omicron_3	Omicron_4	Omicron_5	Omicron_6	Omicron_7	Omicron_8	Omicron_9	Omicron_10	Omicron_1	Omicron_2	Omicron_3	Omicron_4	Omicron_5	Omicron_6	Omicron_7	Omicron_8	Omicron_9	Omicron_10		Omicron_1	Omicron_2	Omicron_3	Omicron_4	Omicron_5	Omicron_6
Field_1	Cell_1	68.53	56.892	62.73	60.003668	79.2	51.7	45.747	83.798226	44.85	57.408	132.519664	64.0600951	102.190656	146.476963	112.086042	83.4463227	68.6194236	315.537018	67.5196835	143.489245		40.29	174.8136	36.941	58.3214962	59.33565	54.802	66.5967711	120.347	46.60823	50.025747	80.9715342	167.31	84.2458565	52.761846	62.0055145	86.6341804	66.5967711	178.393558	85.4101186	53.3716473		47.1967	58.9608	59.942	61.038214	89.1	59.972
	Cell_2	70.31	54.8232	62.033	57.934576	61.38	57.904	59.202	62.07276	52.923	69.966	147.607065	60.3983124	54.8782046	143.763873	109.011902	60.400564	69.9512318	233.35757	185.503447	162.551727		44.9905	63.0984	43.214	55.865484	54.45	58.099426	46.644	61.910646	42.65838	81.0738208	89.0677953	60.39	110.334606	58.9173947	56.90003	83.0849916	46.644	138.914305	56.7582703	135.991477		49.84	62.064	64.613294	133.800938	64.35	62.04
	Cell_3	45.39	93.096	37.638	52.761846	51.48	55.836	50.232	57.934576	64.584	53.82	130.019948	57.3766098	52.2065016	120.091268	109.011902	70.7423902	64.5022582	149.470387	102.756993	109.153646		46.43067	55.8576	50.8059303	57.934576	57.22299	52.734	50.232	40.2485	45.02829	57.4805642	96.7478028	53.46	129.33496	60.8033721	59.7977933	73.9157164	50.232	69.0775945	78.6902605	63.2506454		82.77	119.9904	52.972	74.487312	61.38	59.972
	Cell_4	48.06	91.0272	34.153	55.865484	82.17	89.958	52.026	61.038214	80.73	52.026	128.673482	68.2904788	86.9511496	117.653659	109.011902	90.0666447	69.9512318	131.096466	111.167862	133.922954		43.45	68.2704	60.7773406	58.7932492	57.2121	52.734	55.759314	48.617	44.23832	55.911129	71.399696	65.34	152.106138	56.90003	59.7864133	49.8393574	55.759314	63.5433825	97.4128494	84.6464134		117.48	82.2348	38.335	50.692754	73.26	74.268084
	Cell_5	47.17	55.8576	42.517	53.796392	53.46	49.632	44.85	69.314582	46.644	52.026	169.265651	66.879948	106.513566	116.988011	109.011902	58.0033177	75.481366	151.576991	80.9820909	118.972284		42.66	53.3450424	34.85	53.279119	49.5	95.41466	48.438	46.523281	45.7037144	87.0637978	51.4727765	51.05529	61.8306528	55.865484	51.7273	162.890923	48.438	63.1986123	95.8927403	84.6928907		114.81	55.8576	36.244	60.003668	45.54	59.972
	Cell_6	46.28	54.8232	57.154	100.350962	51.48	49.632	45.747	56.90003	49.335	42.159	116.77775	61.642733	68.8155126	117.028739	107.497225	76.6169272	72.0503948	182.076031	90.3274109	147.112284		52.93	57.4092	105.944	62.590033	53.46	54.285	48.438	41.444	45.02829	58.85382	87.8459508	54.945	209.160732	69.314582	55.865484	88.3161583	48.438	93.3335962	68.1063388	96.5813866		115.7	68.2704	42.517	91.2986845	53.46	61.006
	Cell_7	48.06	90.3372552	54.366	86.901864	52.47	64.108	42.159	57.2983302	56.511	77.142	130.910213	66.4774572	61.7623915	115.521604	107.497225	59.0404914	80.2847256	120.459679	106.844342	117.044708		43.45	84.7483858	36.941	61.0785613	60.39	81.5038774	73.7684207	39.85	55.6442971	56.892026	96.4236913	81.1106941	66.7743797	56.90003	63.107306	140.096312	73.7684207	89.4130453	90.5205716	96.107017		113.03	57.9264	89.216	140.698256	58.41	65.142
	Cell_8	48.505	54.8232	37.638	64.141852	87.12	53.768	54.717	88.970956	72.657	55.614	151.584635	77.3555866	123.380226	113.351587	107.497225	68.485486	87.7922819	167.927359	104.114456	148.795202		43.45	55.8576	34.153	62.07276	55.44	104.217609	54.717	62.8662713	45.9825738	52.968438	90.3964349	53.46	55.8503461	56.90003	57.934576	122.808062	54.717	111.50824	95.7709918	74.6117984		43.61	145.8504	55.063	57.934576	54.45	56.87
	Cell_9	72.09	56.3748	64.124	60.003668	85.14	99.264	52.923	54.830938	52.923	46.41975	90.5936742	41.87	48.0109023	113.157023	107.497225	75.4756875	65.8340664	220.90191	131.537851	169.517955		41.87	56.8020072	39.729	140.698256	75.4185287	53.768	53.510535	40.647	41.07844	52.968438	158.836782	54.36387	90.9549249	54.830938	78.8120577	88.844548	53.510535	97.7934484	52.3741331	94.1710191		78.32	132.4032	43.911	55.865484	78.21	60.553108
	Cell_10	77.43	88.9584	40.426	49.658208	60.39	57.904	43.953	49.658208	69.966	70.863	77.9828424	48.19	46.9451755	113.140388	107.497225	99.3276767	101.556747	138.159102	71.1160794	87.1358998		39.5	55.6269288	41.82	50.692754	78.4045192	61.006	43.953	83.8549523	85.614634	81.4623443	69.4609087	53.23923	107.106191	51.7273	81.9324057	84.0968087	43.953	196.994637	160.565951	103.480324		55.18	53.7888	38.335	57.934576	129.69	59.972
	Cell_11	65.86	51.72	62.033	57.934576	52.47	51.7	47.541	55.865484	80.73	84.318	107.418169	63.2882688	99.0579558	111.670898	107.497225	57.7666957	75.481366	137.610518	133.93943	119.89906		42.5099	54.8232	37.9865	53.796392	84.3077565	58.070474	52.026	43.038	59.2275726	50.025747	55.7285602	52.47	65.6879359	55.6689203	88.1012649	77.7250402	52.026	71.7087154	124.733055	46.07321		125.63952	47.5824	59.245	83.798226	85.14	59.455
	Cell_12	48.505	53.7888	60.2208	78.625496	86.13	61.006	50.232	88.970956	43.953	52.923	176.67023	72.5208624	97.4780956	111.79617	107.497225	94.487735	65.8340664	169.382161	89.9361851	73.1817886		47.4	121.480139	58.3478829	55.865484	54.45	57.427326	53.619072	43.038	73.1936939	53.949335	92.8426785	116.265794	114.637787	62.07276	56.90003	76.6614104	53.619072	106.394065	90.82757	58.9251443		48.06	107.5776	37.638	136.560072	49.5	59.972
	Cell_13	48.06	54.8232	34.153	49.3137042	55.44	55.836	52.923	55.865484	49.335	46.644	115.756622	68.8948193	101.887285	110.220508	107.497225	77.6719966	104.301524	197.999057	117.548181	133.025801		58.0245346	65.5488936	104.55	91.6151976	59.3505	54.802	55.614	44.632	95.504567	135.363786	92.4583737	62.73531	199.234859	75.9861395	62.0210327	70.7046166	55.614	78.566542	160.188302	141.613862		51.62	57.9264	64.124	140.180983	66.33	58.421
	Cell_14	67.64	55.8576	57.154	55.865484	80.19	59.972	75.348	93.10914	80.73	46.644	166.334273	64.0600951	84.6611657	110.567788	105.982549	74.9327193	67.2064548	205.213199	98.9370247	139.109226		45.03	88.9584	32.062	54.830938	124.74	53.768	51.129	62.5708537	42.65838	47.083056	48.138539	85.14	87.1342177	58.969122	130.352796	51.7969554	51.129	139.616449	53.2744845	64.1954399		53.4	55.8576	62.033	137.594618	91.08	59.972
	Cell_15	51.62	88.9584	38.335	92.074594	85.14	97.196	77.142	92.074594	86.112	46.644	130.669913	65.2687762	109.004194	108.407229	105.982549	57.1429475	78.2261429	188.299724	105.151982	139.360928		48.98	59.9952	40.426	80.877113	52.47	58.938	55.614	47.023	75.83712	56.5084953	139.192022	57.42	80.5499681	64.141852	54.830938	53.3032305	55.614	77.517657	115.622911	66.9018853		111.25	95.4234	35.547	93.10914	57.42	61.3162
	Cell_16	51.62	54.8232	55.063	85.867318	51.48	82.72	46.644	60.003668	57.408	50.232	101.150644	41.87	43.9822222	106.586145	105.982549	55.3845525	67.2064548	161.016947	86.7497029	154.109926		48.19	56.892	37.9865	55.865484	56.69136	52.734	53.687244	41.444	36.33862	98.0897	62.635352	54.45	71.4255002	63.107306	59.2422421	64.2640782	53.687244	66.732152	80.7064893	136.048539		48.95	142.7472	58.548	52.761846	132.462	61.006
	Cell_17	71.2	102.4056	57.154	63.107306	55.935	56.87	48.438	109.661876	72.657	69.966	128.053882	70.1035003	95.5530185	107.364503	104.467873	85.6085848	69.9918121	165.260528	97.1521556	118.725666		41.08	49.6512	42.517	53.8791557	54.42624	62.171318	50.232	52.602	61.9324125	58.85382	75.5376554	47.52	101.442027	53.796392	56.8752009	84.8609989	50.232	123.300145	100.916755	80.9727086		75.65	118.956	58.548	78.625496	85.14	57.6972
	Cell_18	45.39	55.8576	39.729	48.623662	51.48	56.87	53.82	66.210944	47.541	79.3845	123.777173	65.8731167	72.0030742	106.826645	104.467873	85.7131956	67.2064548	202.922295	137.698831	116.117709		47.4	51.72	55.37665	63.107306	55.44	62.04	60.8629605	42.241	49.1116449	76.1880179	75.291876	49.5	148.648949	62.07276	57.934576	67.1668807	60.8629605	87.6000748	71.6305306	123.690561		46.28	57.9264	60.639	52.761846	92.07	58.938
	Cell_19	48.20863	58.9608	35.547	55.865484	61.38	57.904	75.348	96.212778	78.936	77.142	97.2087988	67.6861382	98.6607998	105.992847	104.467873	74.9707163	71.3236203	108.421617	74.0449306	80.6731141		78.21	57.82296	51.496458	51.7273	49.5	62.04	49.335	44.632	57.0550477	52.4034413	88.925827	55.341	118.59224	102.420054	51.7273	91.9253816	49.335	63.3456771	107.300581	65.1543238		73.87	51.72	35.547	86.901864	54.45	61.006
	Cell_20	49.91921	59.9952	63.427	58.4001217	57.42	87.89	50.232	57.934576	48.438	49.335	152.540341	77.3555866	97.691819	106.537384	102.953197	66.9379205	90.5370589	181.961609	126.077526	123.947992		38.71	152.0568	35.547	56.6041498	56.67948	61.965552	48.438	45.0305	70.3142486	69.0161621	83.2539516	145.53	88.8121217	50.692754	59.2298276	92.3531515	48.438	87.3002905	84.0626184	96.970472		50.73	49.6512	63.427	93.10914	56.43	62.08653
	Cell_21	70.31	59.9952	34.85	55.865484	56.43	56.87	49.335	54.830938	53.82	86.112	94.4912336	59.1896314	73.7035928	103.511036	102.953197	80.8937517	67.2470351	139.185115	140.567157	162.135715		38.71	47.5824	37.638	74.2134904	71.3781466	57.904	49.335	37.459	85.8332771	47.083056	112.494065	45.54	89.0485547	50.692754	74.5898748	58.2540302	49.335	80.1930491	152.659062	65.4323357		48.06	129.3	42.517	128.283704	85.635	55.836
	Cell_22	52.51	59.9952	39.729	60.003668	59.4	59.972	76.245	60.003668	52.923	55.614	56.0015471	41.08	55.8987497	104.209711	102.953197	60.1317424	43.953	123.130329	133.577158	130.229847		41.87	74.58036	36.708899	58.969122	61.38	59.358838	44.85	40.647	45.81826	56.6360119	62.3289745	71.3791148	92.3373834	54.830938	64.141852	80.2703646	44.85	92.2042993	68.0657173	59.5579139		113.92	86.8896	89.913	50.692754	54.45	55.836
	Cell_23	43.165	56.892	35.547	91.040048	50.49	94.094	43.953	84.832772	52.026	49.335	102.629161	64.0600951	67.6390577	104.225981	98.4539556	54.7046454	71.3642005	180.237663	146.727611	94.4874275		45.30255	102.907381	54.3683168	53.796392	117.070385	55.836	52.923	47.01503	61.689819	52.4779895	62.6753047	98.4902431	87.553491	59.3260404	122.338079	93.9425473	52.923	77.1856728	114.537144	90.6491204		46.28	47.5824	34.85	85.867318	49.5	63.591
	Cell_24	56.07	86.8896	37.9865	61.038214	52.47	76.516	46.644	54.830938	52.026	47.530236	138.171026	59.225371	91.2993885	103.838466	98.4539556	62.9462362	43.953	164.880493	102.508023	107.60842		43.45	55.8576	51.578	54.830938	50.20686	78.7188894	47.9895	47.023	41.86841	143.210962	78.4759067	53.46	97.0146513	56.90003	52.4659658	79.4456151	47.9895	105.131352	66.1997937	143.133373		43.61	59.9952	41.123	93.10914	117.315	63.8495
	Cell_25	53.4	88.4412	39.032	56.90003	88.11	88.924	41.262	64.141852	52.4745	76.878282	145.354323	65.8731167	84.1452304	104.137947	98.4539556	79.1789669	69.9512318	194.049058	88.7856855	108.570208		61.8304607	79.2480817	38.335	61.038214	47.52	60.489	51.623247	46.13036	42.65838	49.04485	54.7050663	75.8464819	62.3180162	80.9701973	49.658208	71.5770071	51.623247	115.929576	64.0345648	83.6839788		45.39	53.7888	62.033	95.178232	57.42	56.353
	Cell_26	48.95	94.1304	51.578	85.867318	86.13	61.006	76.245	88.970956	66.378	55.614	173.968712	82.1545711	75.6304261	104.112624	96.9392794	60.152193	65.8340664	112.341928	93.8440351	134.82105		53.8122104	54.4787448	38.335	58.969122	77.5621678	92.8511361	46.644	43.038	45.1799642	52.968438	84.1726419	52.14033	103.500588	70.4698823	81.0521519	87.1910145	46.644	102.152354	102.502904	87.3653334		118.37	133.4376	37.638	130.870069	126.72	59.972
	Cell_27	54.94682	96.1992	39.983405	60.003668	82.17	55.836	61.893	60.003668	45.747	52.923	127.598491	65.2687762	82.8493269	101.241168	96.9392794	93.4997195	104.301524	135.674951	140.394316	199.730188		41.87	55.8576	39.032	63.7321718	69.0525	56.87	47.580468	52.2035	55.997371	50.025747	103.756287	53.46	92.8767989	54.830938	72.1595835	96.9001813	47.580468	84.601885	76.6823763	81.7206162		48.06	59.9952	37.9865	82.76368	92.07	56.87
	Cell_28	68.53	92.0616	40.426	62.07276	91.77498	61.006	72.657	58.969122	49.335	47.541	214.378566	89.442397	85.90265	100.388485	96.8944918	57.2497017	65.8340664	137.665181	97.9351288	146.26441		44.65317	57.9264	38.335	121.652088	53.46	81.3612909	52.307658	42.241	62.301774	54.930232	190.67259	55.44	107.624489	58.4756436	55.865484	100.559117	52.307658	103.41336	74.2275515	87.868161		43.61	89.9928	61.336	78.625496	78.21	61.006
	Cell_29	44.5	57.9264	63.427	62.07276	55.44	62.04	80.73	84.832772	50.232	52.026	121.482845	67.6861382	117.753288	100.277015	96.8944918	88.0988275	71.0211034	111.90166	103.793202	126.832444		43.45	61.0296	37.638	76.6994486	77.3046212	125.114	42.159	39.85	45.7613822	75.211433	124.990713	58.41	87.9270559	56.90003	80.7830169	145.955105	42.159	80.698033	77.8296254	115.963096		110.36	101.3712	71.791	114.834606	53.955	56.162744
	Cell_30	48.06	52.7544	34.153	55.865484	75.24	58.938	45.747	62.07276	44.85	79.833	87.4957141	60.434052	80.4945258	98.7363569	96.8944918	68.1721616	75.481366	202.43622	73.2040643	71.9504581		43.45	86.5005518	33.456	48.623662	51.40773	68.279156	47.541	106.798	41.86841	55.7973449	70.9896986	82.7876511	83.7305806	56.90003	53.7208701	95.5314059	47.541	277.064277	51.0577825	74.3816255		110.36	53.7888	41.123	146.905532	48.51	63.591
	Cell_31	48.95	54.8232	36.244	58.969122	82.17	59.412606	52.026	57.934576	47.541	52.026	159.617884	65.2687762	76.6491188	99.4611666	96.8944918	78.7056577	72.736589	137.08423	114.889952	124.052345		45.82	59.9952	115.005	70.320138	54.45	54.802	43.056	63.1881908	45.81826	51.4970925	66.4617903	57.42	254.517575	60.003668	56.90003	60.9618352	43.056	155.206022	87.8816679	55.4729059		129.05	76.5456	87.125	92.4190978	103.95	59.972
	Cell_32	82.77	85.8552	33.456	72.41822	80.19	52.734	51.129	52.244573	45.747	46.1955	114.277459	82.1903107	109.178863	99.6718839	96.8944918	107.773764	71.3236203	149.551479	89.9132893	84.8075538		48.09125	56.7327024	37.657516	58.3214962	49.5	57.904	48.438	52.602	48.18817	78.9479737	87.6563319	54.29754	96.3991199	62.9779878	51.7273	56.6219566	48.438	86.6273033	79.4798067	143.05429		81.88	126.1968	34.85	83.798226	84.15	66.176
	Cell_33	49.84	58.9608	35.8955	53.279119	52.47	61.006	49.335	52.761846	47.541	56.511	64.213103	40.29	49.6520151	98.2961553	95.4246031	74.8915036	83.7156968	154.277674	130.730727	124.839497		47.59671	74.1323448	55.3655942	81.0410223	115.688735	65.142	47.242299	68.8439961	45.81826	55.911129	77.7198075	70.95033	91.1652343	62.330362	120.894261	107.624867	47.242299	116.224893	83.4734553	92.631912		85.44	61.0296	38.335	60.003668	128.7	59.972
	Cell_34	50.73	93.096	69.003	88.970956	54.45	56.87	50.232	55.865484	45.747	72.657	145.811898	62.8514141	81.8796373	97.6771203	95.4246031	63.5825871	83.7156968	128.907499	139.324643	161.843936		43.70201	116.8872	36.244	49.658208	45.54	58.421	50.107317	49.295247	42.65838	55.911129	85.537706	111.87	73.1126862	57.2300502	47.589116	95.8320212	50.107317	115.608935	95.8664077	86.2798569		74.76	58.9608	57.851	57.7711177	54.45	56.87
	Cell_35	76.54	59.9952	59.245	92.074594	54.45	61.006	77.142	64.141852	50.232	47.541	105.746586	70.1035003	109.552155	97.2378615	95.4246031	103.118907	75.481366	170.323734	127.371311	133.074484		41.08	62.064	37.638	56.90003	84.8886885	60.786792	51.129	64.0728847	42.65838	75.7793488	71.5975583	59.4	90.0446766	53.796392	88.7083365	102.811358	51.129	145.448417	89.0594279	107.555635		55.18	89.6483448	36.244	60.003668	48.51	56.87
	Cell_36	53.37063	47.5824	43.214	52.761846	58.41	78.584	52.923	53.796392	79.3845	44.85	123.637828	61.642733	58.4044443	97.6490339	95.4246031	86.2526221	79.5985314	122.01823	73.0134294	80.8067193		42.66	58.9608	50.463734	63.0907533	59.4	130.284	63.7131978	52.348554	41.86841	131.035064	59.5526954	56.43	135.271968	55.865484	62.07276	143.113223	63.7131978	94.5434036	52.9491161	173.151369		79.21	59.9952	42.517	87.93641	99.99	55.836
	Cell_37	54.29	61.0296	38.335	56.90003	55.44	92.026	49.335	78.625496	49.335	52.026	98.3476581	62.8514141	85.0020882	98.0471783	95.4246031	85.9914703	83.7156968	126.24874	115.731114	157.867434		61.4472412	59.9952	42.320446	54.830938	51.975	59.050706	43.056	65.4743645	42.65838	74.3797049	94.1248824	57.42	121.12988	80.4683514	54.313665	55.5994154	43.056	115.307951	67.9930594	81.082137		54.29	132.9204	36.941	146.905532	82.17	59.455
	Cell_38	46.725	48.6168	62.73	86.901864	53.46	59.972	47.541	57.934576	70.863	45.747	182.017604	71.3121814	66.7988831	97.3598219	95.4246031	77.69513	67.2470351	98.2676777	86.9502007	95.4933245		48.19	52.7544	34.153	53.796392	58.41	78.4569752	74.7097271	60.465202	45.6112879	95.147009	53.3241143	50.49	60.5387829	63.107306	61.038214	72.2820024	74.7097271	118.433024	88.6918027	101.312315		46.28	102.4056	60.639	71.383674	50.49	62.04
	Cell_39	81.88	55.8576	34.153	85.867318	53.46	52.734	52.026	80.694588	52.026	48.438	84.8002744	60.3499652	55.0604993	97.8704214	93.9099269	96.6384624	78.2261429	159.409918	102.830549	153.20986		33.97	49.6512	40.426	155.1819	58.70502	79.7028376	53.82	44.632	41.86841	58.3280592	262.189766	47.52	112.955393	44.485478	61.3465087	80.6126512	53.82	68.4995262	59.627309	57.5616249		52.51	91.0272	43.911	81.729134	89.1	58.938
	Cell_40	71.2	81.7176	33.456	92.074594	48.015	62.04	47.541	87.93641	76.245	52.026	127.612283	62.8514141	98.7506657	96.2800397	92.3952506	110.372388	74.1089775	139.447215	139.839619	157.843363		79.79	55.8576	59.942	56.977621	66.00033	122.862062	44.85	63.3121259	44.7028224	54.5898607	78.8655585	53.46	125.797324	104.489146	68.9700782	117.083957	44.85	92.6387487	56.8344529	65.7171226		82.77	53.7888	75.276	136.560072	54.45	61.523
Field_2	Cell_1	55.18	85.8552	39.729	65.176398	87.12	51.7	46.644	51.7273	52.026	55.614	115.286484	64.4625859	68.1583521	96.4322829	92.3952506	111.295443	71.3642005	184.629262	74.4122882	132.842605		41.87	54.8232	40.893687	55.7578912	54.45	58.849076	52.026	43.462801	62.5388962	87.230719	91.5386214	52.47	86.9922139	54.830938	56.90003	72.207365	52.026	94.3616545	115.556943	151.566143		80.99	59.9952	38.335	58.969122	132.165	59.972
	Cell_2	76.54	59.9952	30.668	91.040048	53.46	58.938	52.026	63.107306	47.9895	77.142	115.186691	45.03	67.8550807	95.7982606	92.3952506	73.5039506	74.1089775	103.329544	127.630864	106.971737		40.29	78.9344723	38.335	64.141852	68.31	56.87	72.7139469	66.2624047	42.65838	56.892026	59.1809619	75.5463337	99.8033259	52.761846	71.383674	94.2393602	72.7139469	146.960573	83.9873013	56.0148211		50.73	63.0984	98.904997	54.830938	49.5	57.904
	Cell_3	74.76	89.9928	37.638	55.865484	51.48	62.04	47.541	76.556404	75.348	44.85	126.300948	70.1035003	81.6215778	96.0708289	92.3952506	97.4291236	80.9709198	157.102777	133.623663	160.946881		47.33522	59.183196	35.547	98.28187	55.935	62.04	49.267725	63.2941981	48.18817	55.911129	141.205471	56.64285	56.6130474	61.9879272	58.451849	84.2691984	49.267725	103.352572	63.4473084	56.7066643		110.36	62.5812	41.123	134.49098	56.43	68.928508
	Cell_4	54.29	59.2442256	34.85	65.176398	62.37	47.564	47.541	58.969122	48.438	49.335	108.540899	59.225371	72.5910818	95.9246028	92.3952506	98.4979456	53.82	177.546962	100.661117	101.729947		43.58272	49.6512	42.222866	57.5321376	49.5	57.904	51.221391	56.8682804	41.07844	67.9321336	95.6041962	47.52	87.2451357	57.0738337	51.7273	81.9079242	51.221391	76.7217345	92.5055917	73.6895516		113.92	79.6488	93.398	93.10914	92.07	61.006
	Cell_5	44.5	58.9608	37.638	52.761846	56.43	97.196	52.026	99.316416	46.644	52.026	154.65288	79.737209	77.2863492	96.3144721	92.3952506	84.572981	46.644	119.092601	89.5986763	121.427519		46.92205	59.9952	113.611	81.1492834	57.42	85.1615759	45.747	44.431953	94.7964	72.5886596	105.637721	57.42	215.639798	61.4468597	60.003668	87.8624914	45.747	107.382996	120.573198	67.0890165		73.87	58.9608	95.111226	145.870986	51.48	58.938
	Cell_6	66.75	59.9952	41.123	64.141852	57.42	55.24145	46.644	74.487312	48.438	74.451	168.151347	68.8948193	82.5261284	95.0718318	92.3952506	67.5803311	48.438	123.598626	71.346544	73.1316006		41.08	55.8576	64.821	52.761846	49.5	57.904	74.2781122	44.125905	78.0409277	94.9724093	58.5671941	53.46	149.112613	53.796392	51.7273	71.8842484	74.2781122	57.6244715	139.794572	156.566084		40.94	99.3024	39.729	66.210944	53.46	61.541612
	Cell_7	44.055	51.72	34.85	51.7273	53.955	55.836	43.953	67.24549	52.026	78.936	108.690334	67.6861382	92.466756	94.5576775	92.3952506	100.15627	67.2064548	182.079334	89.8729669	139.742374		47.4	74.6734312	33.456	58.1590725	49.5	62.690386	52.026	40.647	46.60823	84.1580258	54.9546743	71.4681911	50.4349233	62.07276	51.7273	103.08803	52.026	99.4593623	60.2010195	79.4571447		71.2	57.9264	38.335	67.24549	91.08	61.006
	Cell_8	48.06	88.9584	34.153	62.07276	90.09	53.768	48.8865	55.865484	52.026	75.348	169.767687	72.5208624	63.3986776	94.8433178	92.3149728	70.2722578	98.7713897	153.770546	150.664766	129.666511		64.0285646	101.731852	37.54739	57.934576	72.163373	55.836	51.129	45.429	41.07844	56.6360119	73.2921377	97.3651714	80.8610822	83.8487284	75.4104333	82.9848802	51.129	98.2761619	74.3556647	92.6703238		82.77	91.0272	38.335	61.038214	91.08	59.972
	Cell_9	49.84	56.0303448	41.123	50.692754	86.13	49.632	78.039	66.210944	51.129	48.438	146.579572	60.434052	80.009725	93.991255	90.8805744	108.231206	90.5776392	99.8493729	118.660063	143.027398		42.66	116.8872	56.3533282	57.934576	53.46	58.999006	51.129	49.414	43.44835	80.206598	88.8866447	111.87	103.8767	55.865484	55.865484	69.5645506	51.129	124.406759	69.3998806	94.1851362		130.59148	50.6856	41.123	137.594618	48.51	58.421
	Cell_10	46.28	61.0296	48.79	64.141852	56.43	59.972	52.026	87.93641	41.262	45.747	143.622867	66.4774572	109.334761	94.0409619	90.8805744	59.1129326	43.354701	178.903951	130.476762	79.9827372		43.45	80.4064132	41.836031	61.106494	55.11033	81.2015131	153.387	43.038	113.75568	76.6782291	90.9408923	76.9550938	71.9405863	56.90003	57.5900722	87.7149395	153.387	101.892146	186.259232	102.367167		52.51	89.9928	85.731	88.6667995	62.37	62.04
	Cell_11	76.54	82.752	61.336	97.247324	61.41168	63.074	53.82	54.830938	48.438	46.644	70.3725292	40.15096	55.424962	94.3179001	90.8805744	87.2741337	71.3236203	142.774677	101.5179	87.7313431		66.500176	58.9608	91.0426293	55.865484	67.32	54.285	51.129	58.5807672	41.07844	52.968438	85.6243838	56.43	141.271122	87.0854318	70.349128	54.6978364	51.129	142.473727	77.4029067	85.1094793		56.07	87.924	37.638	60.003668	56.43	69.278
	Cell_12	80.99	52.7544	35.547	57.417303	52.47	54.802	75.348	88.970956	52.026	76.245	110.710275	42.3835	71.4966402	94.0388943	90.8805744	92.5217614	65.8340664	119.498893	136.173209	103.912373		42.66	52.7544	47.8318216	81.3587231	59.79204	58.938	62.8947086	44.632	111.38577	72.1070823	101.501706	50.49	75.5237995	55.865484	62.4824402	73.0025119	62.8947086	112.431039	243.095902	72.713904		108.58	58.9608	37.638	55.865484	138.6	59.972
	Cell_13	55.18	141.7128	58.548	94.143686	62.37	59.972	50.232	52.761846	78.039	77.142	91.7797503	66.4774572	80.5361519	94.0619066	90.8805744	113.563636	65.8340664	159.074953	96.1498023	88.5784511		36.34	51.2028	38.335	63.0462678	57.42	88.8364657	48.8865	44.227921	48.18817	86.4709397	65.8040839	49.005	74.6534419	47.589116	60.003668	122.439279	48.8865	79.3774161	77.9991948	156.246303		47.17	101.3712	41.123	63.107306	55.44	61.006
	Cell_14	47.17	54.8232	44.608	51.7273	96.03	55.836	75.348	61.038214	54.2685	72.657	92.758376	64.0600951	102.16118	94.5301117	90.8805744	101.031934	67.2470351	118.549986	138.296819	185.426685		42.66	73.6769626	55.0247612	114.380382	52.14033	47.564	43.056	43.038	41.86841	55.911129	198.290043	70.5144944	138.823247	55.865484	54.4864342	79.2967263	43.056	85.6447228	77.6576111	97.5937947		121.04	61.0296	59.942	91.040048	50.49	64.108
	Cell_15	48.06	50.6856	36.244	51.7273	87.12	59.972	45.747	56.90003	47.541	46.1955	121.198219	76.1111659	79.7904975	94.4924691	90.8805744	67.1930993	45.747	168.014298	120.840686	93.6728971		46.215	59.9952	60.1645228	61.038214	117.81	58.57093	50.232	47.435846	78.8560109	52.968438	55.3511689	57.42	177.463644	60.520941	123.110974	89.0905212	50.232	68.9066263	166.598863	65.3552173		40.05	55.8576	38.335	57.934576	91.08	57.904
	Cell_16	50.73	57.2364552	43.214	68.280036	60.39	56.87	55.614	53.796392	51.129	49.335	134.085207	71.3121814	107.987141	93.2273548	90.8805744	91.0240372	79.5985314	174.435106	88.7567312	72.6095205		46.61	58.9608	40.426	80.1860631	77.9881846	67.154164	43.953	40.647	71.8609751	49.04485	104.402681	56.43	87.4985466	61.038214	81.4973378	68.1386842	43.953	62.7446756	81.7395319	77.673807		98.79	61.4133624	67.2605	54.830938	44.55	68.244
	Cell_17	79.21	61.0296	39.032	58.969122	46.53	58.938	78.039	129.31825	47.541	52.026	62.1458774	39.105	53.6172545	93.013474	90.8805744	73.5470976	75.481366	130.701742	86.6765367	130.481617		62.4261508	56.892	36.244	118.262605	55.44	63.070776	85.215	133.896	40.28847	60.815614	177.708551	54.45	96.7235984	81.7502843	57.934576	74.8949771	85.215	318.709287	61.8522094	78.5164549		53.4	89.9928	62.033	134.49098	124.245	57.904
	Cell_18	48.95	59.9952	39.729	94.143686	51.48	50.666	52.026	81.729134	50.232	79.833	61.2035674	41.08	53.7454915	92.5553515	90.8805744	76.9923758	72.736589	128.357091	66.1558423	88.1524215		44.24	117.351623	41.123	60.003668	73.3988218	79.780704	44.85	39.053	45.81826	52.968438	98.8657767	112.314488	72.6226115	57.934576	76.7014722	110.821363	44.85	75.9539217	62.6594351	79.3734101		46.28	59.9952	37.638	85.867318	56.43	56.353
	Cell_19	49.84	52.7544	59.942	58.969122	83.16	57.904	77.142	60.003668	61.893	40.365	135.099017	66.4774572	72.3192459	92.8130664	90.1429271	78.2939216	75.481366	137.467196	151.787798	97.1985112		44.24	81.779213	34.85	87.2756475	71.2600238	104.434	46.644	47.023	38.70853	52.968438	144.737225	78.2689684	68.2227878	57.934576	74.4664369	123.379252	46.644	105.721993	86.3111711	87.8127082		47.17	64.1328	36.244	124.14552	55.44	64.108
	Cell_20	48.06	49.6512	37.638	55.865484	62.37	86.856	52.923	99.316416	47.541	78.936	159.251174	74.9382245	111.171037	93.0583169	90.1232363	112.005292	75.481366	171.026399	99.2255747	133.975258		45.82	51.72	38.335	139.66371	52.47	95.8889371	105.971101	43.835	64.7685928	51.006644	154.859577	49.5	111.455499	60.003668	54.830938	96.4454803	105.971101	69.2010696	132.565336	67.3031453		119.26	88.9584	59.245	62.07276	77.22	62.557
	Cell_21	49.84	51.72	45.305	51.7273	55.28358	61.006	49.335	50.175481	51.129	120.198	100.346478	64.0600951	75.9934669	92.4453632	89.3658982	87.7571612	75.481366	140.454243	137.827604	114.534295		46.72771	53.0988552	38.57895	54.830938	55.00935	53.251	152.49	39.053	82.94685	51.8570817	63.4258026	50.81967	61.3767953	61.1923614	57.4845485	76.0260703	152.49	74.324028	157.237787	74.0569565		80.1	53.7888	40.426	64.141852	54.45	63.074
	Cell_22	81.88	53.7888	37.9865	91.040048	53.46	88.924	94.185	55.865484	41.262	71.76	154.356108	60.434052	78.1982184	92.5057938	89.3658982	99.7398023	47.541	178.307084	49.981795	58.9144539		43.45	73.4210169	41.123	60.003668	50.985	163.372	48.438	44.632	48.97814	56.892026	91.8425499	70.2695347	80.498519	56.90003	53.279119	241.83272	48.438	62.2033827	68.7809038	87.3201982		75.94637	139.644	55.063	61.038214	83.655	57.214322
	Cell_23	80.99	64.1328	33.456	91.040048	67.32	58.938	50.232	95.178232	52.026	50.232	148.114421	56.7722693	98.649893	93.3830998	89.3658982	122.280642	69.9918121	154.707801	65.0205095	51.384523		46.61	56.3748	77.367	87.5801951	97.7625	120.423933	46.644	43.835	45.02829	53.949335	105.115522	53.955	117.663771	61.038214	102.161418	124.164176	46.644	92.2816211	80.2232976	65.3776687		49.84	76.5456	76.67	87.93641	132.66	59.972
	Cell_24	78.20786	95.1648	59.942	92.591867	83.16	64.108	80.73	93.10914	52.026	48.438	97.8070278	68.8948193	71.0440983	92.5996961	89.3658982	136.69526	45.747	158.530094	106.04206	130.527857		46.48439	79.0943119	41.817212	76.5233978	54.8361	56.87	73.0446762	42.241	48.97814	51.006644	66.7462545	75.6993125	85.687174	60.8737212	57.3035029	83.5871548	73.0446762	72.020332	98.2516198	57.6567384		69.42	55.8576	39.032	129.31825	80.19	59.7135
	Cell_25	46.28	61.3119912	36.941	60.003668	82.17	50.666	46.644	57.8714687	43.953	52.923	117.207226	67.6861382	66.2835043	92.7065195	89.3658982	97.3912281	75.481366	114.977802	110.98168	113.872005		46.70322	57.9264	57.5646487	65.1608798	45.54	59.972	79.3337962	44.632	45.81826	53.949335	80.8829894	55.44	146.389656	61.1602904	47.589116	88.1337601	79.3337962	65.2979995	78.9676331	97.8368473		81.88	57.9264	37.638	54.830938	82.17	57.904
	Cell_26	47.17	57.9264	63.427	60.003668	65.34	88.924	52.923	58.969122	78.039	52.923	103.103669	57.9809503	70.3197307	92.7879266	89.3658982	98.0040396	67.2064548	166.233291	87.2768257	98.6470187		61.0740658	48.6168	41.123	55.865484	59.4	62.04	75.6071702	42.241	65.4840118	68.0904209	90.1761297	46.53	93.3582936	79.9796588	62.07276	73.4973023	75.6071702	91.8957376	81.3498785	94.6293372		85.44	57.9264	40.426	57.934576	129.69	61.006
	Cell_27	45.39	50.6856	36.941	62.07276	88.11	66.176	80.73	54.830938	44.85	45.747	119.753956	71.3121814	94.6152304	93.2537484	89.3658982	86.2966723	63.1298697	123.173776	104.123719	194.372051		43.68779	73.9673042	57.5496521	63.6400972	113.85	57.904	58.305	46.226	50.55808	83.3454841	67.3930488	70.7923735	103.696001	57.2114283	118.97279	95.3575732	58.305	107.981771	97.4447156	92.2060177		72.09	128.2656	39.032	94.143686	55.44	58.938
	Cell_28	72.09	59.9952	41.82	49.658208	52.965	59.972	70.863	54.830938	46.942701	60.483813	112.354226	59.1896314	68.6425265	92.4637358	89.3658982	116.400481	71.3236203	118.857511	84.7748723	104.996561		41.08	59.622816	35.4076	110.729859	54.45	54.285	51.4878	41.444	59.7073514	52.968438	143.881859	57.0636	83.5483865	53.796392	56.90003	83.4483073	51.4878	56.4536997	102.208089	76.8457796		55.18	95.1648	41.123	49.658208	48.51	62.04
	Cell_29	48.95	80.6832	36.941	51.7273	55.44	55.836	50.232	56.90003	49.335	81.1785	148.675061	62.8156745	101.010472	91.1067419	89.3658982	90.0850256	79.5985314	175.796661	96.9418037	156.199356		80.58	58.4104992	70.397	58.1063106	50.80581	55.836	59.202	43.835	38.70853	57.872923	53.8614227	55.90332	196.259627	105.523692	53.0918662	91.591933	59.202	89.8254731	84.4673585	85.1560252		92.56	44.4792	87.822	61.038214	140.29587	56.87
	Cell_30	50.48258	84.8208	40.426	58.969122	57.42	55.836	49.335	54.830938	47.541	45.747	105.335214	73.7295434	123.012529	91.451903	89.3658982	104.41422	72.736589	99.5052816	82.141497	100.420697		66.1385899	102.4056	36.244	57.934576	45.54	122.012	72.1507422	43.038	43.843335	56.4682785	90.0095391	98.01	66.3189544	86.6119159	47.589116	144.609837	72.1507422	86.3282062	94.3364332	77.1280816		67.64	58.9608	94.984372	105.523692	56.43	59.972
	Cell_31	75.65	58.9608	36.244	104.489146	59.4	53.768	52.026	50.692754	50.232	81.627	152.875378	62.8514141	91.5585881	90.8829184	89.3658982	118.464003	44.85	140.506345	68.9506152	80.7186087		40.685	55.8576	36.941	58.969122	50.49	85.0675295	130.065	44.632	45.9217461	54.930232	87.5056694	53.46	63.6321439	53.279119	52.761846	101.737789	130.065	115.075744	75.8913592	97.7811937		72.09	56.131716	36.941	142.250075	50.49	61.006
	Cell_32	48.06	99.3024	66.215	56.90003	61.38	56.87	52.923	54.830938	51.129	51.129	134.694352	82.1545711	130.414817	91.1234153	89.3658982	93.9630126	64.5022582	134.104843	94.1520872	144.54293		42.66	53.7888	43.214	91.4330762	61.3076904	54.802	50.232	100.575277	42.65838	56.892026	140.513586	51.48	76.7564668	55.865484	64.0662888	63.1181395	50.232	218.8021	96.4127718	69.9716513		77.43	56.892	37.638	56.90003	54.945	60.489
	Cell_33	49.84	55.8576	33.456	58.969122	60.39	59.972	48.438	52.761846	44.85	52.026	94.3209962	61.642733	89.0768911	91.4973893	89.3658982	104.581988	69.9512318	142.607792	77.5084352	105.330798		59.7142546	59.5597176	42.8655	80.4531746	102.443485	56.87	46.644	63.974672	44.23832	51.987541	100.388036	57.00321	67.7208871	78.1989154	107.053028	89.6057053	46.644	135.659777	83.192692	67.9869496		48.95	137.642436	37.638	92.074594	51.48	61.473368
	Cell_34	72.09	53.7888	64.124	58.969122	86.13	57.904	49.335	83.798226	52.923	53.82	108.546755	60.3983124	89.0083798	91.5157172	89.1	85.3837222	75.481366	116.898742	91.6336672	122.384315		49.77	61.6419648	38.463248	51.7273	57.42	57.904	88.5187712	44.710106	45.02829	52.968438	63.4210772	58.99608	71.11892	65.176398	60.003668	85.0150418	88.5187712	93.5820964	88.1265099	79.4069151		44.5	138.6096	39.729	53.796392	101.97	61.006
	Cell_35	52.51	54.8232	42.517	107.592784	86.13	50.666	69.966	66.210944	68.172	78.936	102.212053	57.9809503	87.8921796	90.9742184	88.60856	108.165728	65.8746467	134.451943	80.7665417	79.4928262		48.60159	64.3014072	43.214	55.865484	66.895288	56.87	44.85	59.794925	56.631668	53.949335	64.4407522	61.54137	77.7966209	63.6463045	69.9053057	83.1953053	44.85	111.627634	96.1411681	59.3842341		50.73	57.9264	94.792	53.796392	77.22	57.904
	Cell_36	79.21	59.9952	42.517	90.005502	86.45967	64.108	79.833	57.934576	47.541	48.438	86.3077959	60.3983124	78.038334	91.5354798	87.8512219	105.312884	68.5788433	106.629534	177.224686	140.644204		44.24	119.9904	36.941	56.90003	67.32	53.854856	53.82	39.053	42.65838	59.8788574	72.1124543	114.84	98.7219857	57.934576	70.349128	87.270225	53.82	94.270028	53.5277048	71.4482223		88.11	53.7888	57.851	79.660042	88.11	68.244
	Cell_37	49.84	55.8576	59.7180232	62.8424622	52.47	58.938	69.966	95.178232	52.026	51.129	95.2930274	41.08	38.2767	91.1847522	87.8512219	138.520036	45.747	153.569954	131.8394	151.537348		61.62	73.3623416	50.5169039	55.865484	54.45	55.752246	80.9681427	46.226	69.6799516	62.777408	77.0561092	70.213378	124.362042	80.694588	56.90003	65.5723207	80.9681427	110.292552	121.216125	100.822936		72.98	57.9264	39.032	51.7273	56.43	63.074
	Cell_38	53.22289	62.064	41.82	92.074594	88.11	58.938	47.0925	51.7273	78.936	46.942701	158.240459	60.434052	79.4119625	91.1810141	87.8512219	106.331539	69.9512318	99.3435976	110.081295	103.576681		42.66	53.7888	50.931184	107.568027	89.1	106.502	75.7922733	58.8824206	41.07844	67.7652124	95.5394126	51.48	101.099565	55.865484	93.10914	108.099239	75.7922733	92.2969784	62.1194503	89.7386		74.76	57.9264	57.851	68.280036	47.52	57.904
	Cell_39	51.62	55.8576	59.245	65.176398	60.39	53.768	54.669459	79.660042	52.923	64.584	149.591868	59.1896314	55.3935251	91.0218934	87.8512219	122.164699	68.6194236	117.721089	152.020997	133.585381		70.31	57.9264	52.0029358	84.6713104	46.53	64.108	61.893	42.241	39.4985	137.32558	97.2924695	55.44	141.539991	92.074594	48.623662	93.3761837	61.893	86.034029	71.1637701	162.558859		74.76	138.52271	90.61	55.865484	51.48	62.04
	Cell_40	53.4	61.0296	38.567101	56.90003	56.43	49.632	46.54533	88.970956	43.953	52.923	102.979441	66.4774572	79.7306961	91.3028579	87.8512219	76.5411769	78.2261429	128.972313	126.219294	124.754715		54.984	83.2106881	37.638	84.6520865	57.88926	66.176	47.541	45.8275	76.7901035	51.4970925	81.5556041	79.6389997	93.5401462	72.0044016	60.4940428	112.556485	47.541	73.0412634	93.2186158	60.7905608		78.32	133.4376	43.236304	49.658208	90.09	56.732478
Field_3	Cell_1	48.06	83.7864	37.297167	55.865484	54.45	56.87	48.438	86.901864	48.438	52.026	83.6268112	36.34	32.6494428	91.5717874	87.8512219	133.510244	50.232	169.580539	118.718958	96.0471244		83.9474809	50.6856	69.003	50.692754	58.09023	57.904	53.82	46.226	48.18817	134.691981	65.1682902	48.51	135.399949	109.933583	60.7040556	65.2351205	53.82	61.0871932	87.7108841	137.921303		44.5	56.3748	61.336	142.767348	116.82	58.938
	Cell_2	48.06	58.9608	39.729	57.934576	50.49	94.094	52.923	58.969122	42.159	45.747	132.199724	89.442397	79.9401885	91.7536267	87.8512219	100.497126	48.438	106.728534	138.213581	184.096594		45.82	84.3376587	66.1025154	80.6980268	53.63424	54.802	59.207382	43.038	54.595119	51.987541	76.9413461	80.7175967	152.978615	60.003668	56.0475641	73.6731535	59.207382	71.28574	80.2786071	58.5526521		80.99	98.268	89.216	63.107306	130.68	56.87
	Cell_3	78.32	58.9608	35.547	55.8944513	93.06	55.836	46.644	81.729134	78.936	51.129	66.3770254	41.87	39.3388241	91.5202044	87.8512219	84.6569125	49.335	166.110845	97.3619829	159.269594		37.92	48.6168	36.870603	77.6586217	53.46	58.938	73.3543511	47.82	47.3982	44.140365	71.7653335	46.53	104.091058	49.658208	55.865484	52.1311493	73.3543511	92.5043017	106.289175	55.3014308		50.73	57.9264	95.489	95.178232	83.16	66.176
	Cell_4	46.28	91.0272	42.517	56.90003	50.49	49.632	41.262	95.8682742	44.85	52.923	91.2602103	44.76693	75.1419096	91.0656557	87.8512219	116.564063	80.9709198	163.168599	109.733745	127.170417		86.6987807	92.3670707	42.517	79.2359961	60.39	247.225833	40.365	57.9961677	67.6603996	49.04485	130.997727	88.4023589	112.764608	113.536553	63.107306	300.312828	40.365	94.67166	137.222745	71.1669151		54.29	93.096	40.426	133.456434	82.49967	62.04
	Cell_5	47.17	92.0616	38.335	87.93641	54.45	71.346	53.82	55.865484	42.159	50.232	67.1879329	44.24	70.3706792	91.7533743	87.8512219	127.252194	75.481366	154.946416	76.2186564	88.2521697		65.7731406	57.9264	37.638	52.761846	100.98	55.836	47.0925	46.19412	44.5179694	78.2045028	89.6411544	55.44	75.3543504	86.1333412	105.523692	71.5785274	47.0925	103.570735	72.2641563	108.895917		45.39	88.9584	58.548	58.969122	51.2325	63.074
	Cell_6	48.06	50.6856	57.851	63.107306	46.53	58.938	52.026	56.382757	41.262	113.022	91.2649624	56.7722693	57.5882857	90.8863686	87.8512219	131.534529	74.1089775	183.607584	91.0450193	119.585291		43.75415	90.7079759	37.638	54.830938	58.41	53.078322	56.5564618	53.399	45.6318271	85.6833402	83.4951563	86.8144781	64.0095283	57.2983302	61.038214	74.4291346	56.5564618	74.6999221	71.5113377	112.386317		48.06	91.0272	96.883	87.93641	51.48	64.108
	Cell_7	78.765	59.9952	36.941	62.07276	51.48	92.026	47.541	51.7273	53.82	65.481	162.207681	68.8948193	66.4675645	90.8142204	87.8512219	89.8175346	67.2470351	155.521019	51.681631	88.6030263		44.24	52.7544	34.85	79.1894539	81.2936876	49.632	55.614	98.4333049	39.893485	49.04485	74.5948242	50.49	88.8399399	57.934576	84.9515751	83.0768836	55.614	241.576076	60.4251208	66.3956245		48.95	56.892	41.123	84.832772	113.85	59.972
	Cell_8	45.39	94.1304	62.73	55.865484	77.22	61.006	54.717	56.90003	50.232	45.747	164.710616	70.1035003	84.7591625	91.7793805	87.8512219	100.12628	74.1089775	155.428454	79.2955735	98.3237222		55.59619	55.8576	36.941	56.90003	77.2804157	70.9271928	45.747	43.038	62.7961688	82.8504764	79.8788576	53.46	87.6247435	72.8060961	80.7577222	92.9304616	45.747	63.033112	110.585805	115.427429		77.43	88.9584	43.486527	96.212778	80.19	64.108
	Cell_9	79.21	54.750792	64.124	55.348211	89.1	57.904	47.541	47.589116	78.039	54.717	152.310423	60.3983124	90.009509	91.7106425	87.8512219	115.105359	87.8328622	179.993802	79.8357644	92.3495564		45.03	50.6856	35.547	122.076428	53.46	81.6899478	52.026	47.82	37.12859	51.4970925	128.31436	48.51	74.1717163	58.969122	55.865484	100.78063	52.026	93.433711	82.9027112	92.9881268		55.18	94.1304	36.244	59.2277585	252.45	58.938
	Cell_10	48.95	65.1672	35.547	56.90003	73.26	54.83302	73.554	59.486395	50.232	48.438	132.777294	60.3983124	73.3835619	91.1871127	87.8512219	85.2154935	69.9918121	103.041177	112.277875	147.657887		86.5326674	82.6117954	39.729	55.865484	56.43	87.5531869	44.85	50.595154	60.1299585	52.968438	84.1758605	79.0658134	105.182682	113.319019	58.969122	80.5280591	44.85	69.5866723	87.7416941	75.4723256		116.83742	95.1648	39.032	144.83644	133.65	57.904
	Cell_11	45.39	65.1672	64.821	91.040048	58.41	51.7	72.657	52.244573	50.232	44.85	126.300156	66.4774572	105.147522	90.8936557	87.8512219	89.0940066	78.2261429	146.293876	161.418454	192.236601		70.31	97.2336	39.032	53.796392	50.49	55.836	48.438	44.632	46.9629265	91.7452661	62.9553317	93.06	97.0128765	92.074594	52.761846	72.0580434	48.438	99.8350313	94.4808056	165.233212		48.06	56.892	34.85	53.796392	86.13	61.485776
	Cell_12	79.21	84.8208	40.426	57.934576	53.46	80.652	47.541	49.658208	82.524	48.438	126.412563	56.8080089	86.6797977	91.59994	87.8512219	80.5568651	71.3642005	125.059728	139.187877	171.093245		43.57798	56.793732	39.032	60.003668	56.43	129.25	47.053929	41.444	41.86841	76.6254666	68.0066011	54.35595	59.2299561	57.0676265	58.969122	145.303368	47.053929	74.2174286	86.0453941	112.99067		53.4	54.8232	33.456	55.865484	72.27	58.938
	Cell_13	48.06	86.8896	39.729	88.970956	56.43	47.564	55.614	57.934576	83.421	49.335	177.304467	68.8948193	65.0129415	91.2522553	87.8512219	137.584193	83.7156968	140.462692	93.3216494	176.005589		69.0019196	84.9699357	52.1631273	57.934576	51.48	155.1	52.264602	45.429	58.2610617	59.834717	91.4431137	81.3227342	97.0744725	90.3615948	53.796392	166.408192	52.264602	61.0314232	96.959808	108.875111		44.5	65.1672	54.0175	49.658208	45.54	56.87
	Cell_14	48.95	69.3048	40.426	88.970956	82.17	58.938	45.747	49.658208	43.056	55.614	157.326222	69.6417842	68.6293366	91.7612204	87.8512219	137.271115	74.1089775	97.3599223	105.645011	162.983824		131.93	58.697028	34.85	63.107306	107.91	55.319	48.438	46.137533	67.5027911	76.0997608	106.506484	56.17755	79.1239412	172.769182	112.765514	60.6972409	48.438	81.4976327	86.6851893	130.729143		128.83818	56.892	91.630408	141.732802	55.44	56.87
	Cell_15	49.84	51.72	37.638	93.626413	85.14	54.802	52.026	62.07276	44.85	55.614	174.266673	71.3121814	82.6341576	91.532338	87.8512219	92.4344052	80.2723741	174.998684	110.23273	146.097568		52.60057	53.7888	38.335	178.976458	49.5	56.87	50.830299	174.788235	46.0331318	52.968438	274.267606	51.48	110.012444	68.8831763	51.7273	60.1275582	50.830299	424.469188	79.2422268	81.234329		74.76	94.1304	53.669	56.90003	87.12	71.346
	Cell_16	51.62	79.6488	43.214	107.592784	52.47	82.72	74.451	58.969122	47.541	48.438	89.3850187	64.0600951	82.1975762	91.5286676	87.8512219	126.826924	74.1089775	156.145616	129.369659	98.2169075		66.6268857	46.548	66.6083115	61.6723907	52.47	77.8178639	51.346971	61.3541073	43.053365	74.3067968	82.2500009	44.55	155.00686	87.2513647	54.830938	114.927506	51.346971	143.848553	93.9304315	113.90707		49.84	58.9608	41.123	61.3827178	54.45	58.938
	Cell_17	48.65363	78.6144	35.547	48.623662	55.44	55.836	51.129	85.867318	45.747	51.129	135.520791	60.3983124	61.7763827	90.2578681	87.8512219	124.869553	69.9918121	136.871373	67.69306	105.810088		64.6605678	52.7544	46.699	78.7078438	57.95064	70.312	51.129	41.709401	46.60823	74.8603229	70.7875972	50.49	115.667905	84.6763693	60.5581847	75.2481391	51.129	107.374614	85.8465961	76.3047163		55.18	60.5124	38.335	68.280036	58.41	58.938
	Cell_18	79.21	62.064	62.033	61.4220306	52.965	53.768	57.408	81.729134	50.232	52.923	134.491867	73.7295434	118.639029	89.2855254	87.8512219	101.586281	64.4616779	136.79691	125.249125	127.349315		63.7311059	55.8576	60.4569575	55.865484	54.45	59.972	51.129	81.7090824	45.81826	57.8091647	91.0124211	53.46	92.9416603	83.4591908	56.90003	70.0233703	51.129	193.649664	61.1036093	75.9666985		49.84	61.2882	40.426	61.038214	59.4	61.006
	Cell_19	48.06	52.7544	37.638	55.865484	54.45	56.87	50.232	64.141852	49.335	45.747	94.3042094	43.71307	55.3198528	89.7365203	87.8512219	118.883193	78.2261429	172.407193	90.8712621	105.188982		42.66	91.4130912	62.5551255	62.07276	52.7175	55.836	47.924916	41.444	42.65838	53.9463923	79.4391925	87.4893274	164.648554	55.865484	55.0895745	91.3468548	47.924916	64.9222753	65.1561842	96.1422876		53.4	58.9608	39.990375	64.141852	59.02281	64.108
	Cell_20	82.77	91.0272	53.669	90.005502	90.09	58.938	52.026	48.623662	81.627	48.438	152.725267	74.9382245	103.084399	89.8971244	87.8512219	125.610634	71.3642005	149.422816	54.217402	55.7092887		47.27834	63.0984	71.4570018	60.003668	46.53	103.4	44.85	67.6225728	44.23832	76.0124629	58.094043	60.39	201.976346	61.9134399	48.623662	152.989725	44.85	149.39447	72.9120123	118.881092		56.07	55.8576	43.172877	60.4878355	54.45	58.938
	Cell_21	48.95	59.9952	62.033	56.4975916	49.5	63.074	49.953033	50.692754	50.232	45.747	154.397617	84.5719332	92.6854551	89.8959545	87.2453514	136.358506	75.4407857	120.955725	93.1202504	108.776984		45.425	53.7888	44.937681	107.592784	54.95589	57.52659	52.08879	79.2857226	42.65838	109.411094	170.930735	51.48	129.042457	59.486395	57.428683	76.6863061	52.08879	180.916588	83.9951301	114.127879		50.43363	63.0984	37.638	57.934576	59.895	58.938
	Cell_22	49.84	58.9608	36.941	50.692754	57.42	56.87	49.335	51.7273	52.026	46.644	99.8977722	59.1896314	84.7807045	89.3633926	86.3365457	95.3901958	83.7156968	142.366814	102.632568	159.096376		42.66	48.6168	39.032	60.149539	51.48	54.802	49.335	43.038	39.4985	51.987541	56.6476451	46.53	112.073027	55.865484	53.796392	69.0672304	49.335	104.258763	47.4397416	81.0333844		56.07	61.7195448	40.426	56.90003	58.905	63.074
	Cell_23	68.53	106.5432	41.82	92.074594	84.15	88.924	47.541	104.489146	73.554	47.541	112.718347	62.8514141	65.0959745	89.414483	86.3365457	137.654241	67.2064548	182.744279	144.07152	163.651351		65.8975324	83.1904553	83.806063	57.934576	77.8681253	53.655294	54.38511	47.82	45.81826	52.968438	80.1107691	79.6196353	231.075318	86.2962387	81.3718763	66.9316613	54.38511	92.5201592	92.5608065	61.6716558		50.73	62.064	44.375899	57.934576	64.30347	61.350322
	Cell_24	53.4	106.5432	60.639	56.90003	57.42	93.06	59.202	55.865484	59.202	47.541	93.4822224	67.6861382	63.7768493	89.653994	86.3365457	107.861707	78.2261429	121.951663	127.713925	116.592459		42.66	55.8576	61.741898	51.7273	51.87501	97.196	46.644	49.414	43.4507199	79.371992	83.7550566	53.46	102.728271	55.865484	54.2091759	102.384369	46.644	74.1512448	68.1751294	87.6873884		52.51	64.1328	42.69125	65.176398	59.4	62.04
	Cell_25	72.98	56.892	39.032	52.761846	93.06	53.768	48.438	60.003668	49.335	77.142	90.4542089	36.34	43.0633586	89.6335461	86.3365457	83.0603312	76.8537544	166.966511	67.8690884	102.95118		58.15588	73.3006313	40.313783	58.969122	47.52	53.768	44.85	42.774193	61.361468	49.04485	75.9179601	70.1543165	94.4174112	76.1581431	49.658208	84.5037679	44.85	59.2191614	92.969892	61.3088423		58.74	59.9952	43.214	63.107306	57.42	55.836
	Cell_26	53.4	86.8896	29.274	55.865484	53.46	92.026	52.923	64.141852	78.936	51.129	80.904961	41.87	51.0850155	89.7690328	86.3365457	112.04551	67.2470351	165.00322	111.727869	72.6372404		42.06592	62.064	38.335	53.796392	53.14419	106.502	147.108	38.256	43.44835	78.47176	77.8935724	59.4	68.0827431	55.0875054	55.5354638	102.909669	147.108	98.7199274	92.7162738	110.682217		56.515	57.9264	42.34275	60.003668	60.39	62.2985
	Cell_27	48.95	57.9264	36.941	61.038214	54.945	80.652	43.056	60.003668	83.421	52.026	85.6449894	60.434052	84.1615183	89.6128774	86.3365457	88.9129008	65.8340664	97.2668264	133.387565	150.315919		40.29	51.72	36.941	78.6521956	52.56702	52.734	43.953	43.038	50.8828209	50.025747	118.282532	49.5	77.9244812	52.761846	54.9323235	51.3190815	43.953	56.038964	94.041656	88.0411419		53.845	113.784	42.517	62.07276	56.43	56.87
	Cell_28	56.07	61.0296	57.154	54.830938	47.52	60.479694	42.159	61.038214	48.438	70.863	105.472827	57.9809503	92.6704803	89.3678656	86.3365457	115.889242	67.2064548	147.112932	88.4088083	125.383508		39.5	55.8576	53.208803	82.9796042	55.46178	51.7	49.933299	49.066508	45.81826	54.3142287	96.8621464	53.46	125.629567	51.7273	57.957336	53.4725527	49.933299	110.777812	68.1262193	87.0351287		53.4	64.1328	39.729	61.038214	53.46	64.108
	Cell_29	45.39	55.8576	36.941	52.761846	53.46	54.802	50.232	63.107306	48.438	51.129	81.4801197	42.66	66.2472471	87.9829209	86.3365457	149.176747	79.5985314	155.189264	70.9925703	75.5469389		69.6671454	54.8232	51.7445844	77.8781793	49.5	58.421	45.765837	40.647	43.44835	50.6800053	92.7387602	52.47	98.4792329	91.2327425	51.7273	77.0114873	45.765837	78.5092815	96.2796005	83.877123		144.18	61.0296	40.426	58.969122	56.43	58.938
	Cell_30	52.51	54.8232	59.942	52.761846	53.46	55.836	77.142	60.003668	48.438	50.232	100.613148	64.0600951	95.4353024	88.0085698	86.3365457	119.622277	74.1089775	110.66847	55.6167402	111.743325		44.24	81.6790603	40.426	61.038214	79.7764869	63.074	53.93661	43.670818	40.28847	50.025747	75.0873331	78.1731146	105.023311	57.934576	83.3661065	93.1618965	53.93661	69.1915538	68.7528743	60.8483699		54.735	62.4084552	46.002	60.003668	59.4	65.142
	Cell_31	48.06	54.8232	33.456	55.865484	46.53	60.489	54.717	57.934576	52.026	47.0925	133.660168	70.1035003	88.5785358	88.441161	86.3365457	79.3693772	72.736589	108.765934	89.2788153	145.901329		80.58	56.892	41.82	57.2445338	57.42	58.428238	47.328411	43.835	38.70853	63.758305	60.8936519	54.45	82.9331217	105.523692	60.003668	63.4408615	47.328411	109.194909	58.5429058	89.8745269		50.73	61.0296	39.729	61.038214	65.34	58.421
	Cell_32	51.62	52.96128	36.941	60.003668	55.44	54.802	50.232	55.865484	53.82	52.923	97.8121371	67.6861382	107.477846	87.6985275	86.3365457	132.140419	63.1298697	177.672803	107.083187	105.910094		61.098017	51.72	37.638	79.7014176	53.46	81.5048887	54.717	96.437	55.0362683	50.025747	85.4175588	49.5	60.5828158	80.0110241	55.865484	132.382781	54.717	195.391354	89.5371542	47.0715603		50.73	57.9264	41.82	64.141852	55.44	62.901322
	Cell_33	78.32	86.8896	34.85	56.90003	53.46	57.904	79.3845	64.141852	49.335	46.644	59.3302319	42.51622	69.9782199	88.4431704	86.3365457	109.475377	78.2261429	118.795371	82.4752553	127.464975		42.66	62.064	32.062	53.796392	54.45	54.805102	106.071987	47.82	45.81826	118.688537	64.4944767	59.4	64.297358	55.865484	56.90003	52.6918405	106.071987	70.0839021	69.9269097	149.10467		50.73	59.9952	41.123	62.590033	61.38	65.142
	Cell_34	43.61	56.892	36.941	62.07276	85.635	48.598	47.541	81.729134	49.335	51.129	156.093744	65.2687762	110.68188	87.9799674	85.9154657	84.209543	77.5399487	125.514832	124.732169	110.795829		84.53	78.7119108	40.426	61.038214	59.895	60.30805	42.159	44.632	49.2080213	63.9417327	72.8561646	75.3333253	115.849599	110.696422	62.590033	60.6280816	42.159	94.1226973	92.943669	113.592721		51.62	56.892	41.82	57.934576	57.42	80.652
	Cell_35	43.61	53.7888	38.335	92.4190978	133.65	58.938	55.614	83.798226	83.421	48.438	95.8283579	61.642733	76.3099591	87.7206655	84.8218694	105.707068	69.9918121	117.215095	105.010381	80.1215018		39.5	61.0296	34.153	54.5795433	56.43	56.87	52.026	41.604197	45.6768554	89.4572944	82.5653325	58.41	57.340417	51.7273	58.969122	57.8288681	52.026	81.421129	53.2520889	130.225517		51.62	55.8576	41.82	62.07276	56.43	65.142
	Cell_36	45.39	63.0984	41.82	60.003668	49.5	53.768	72.657	87.93641	53.82	77.142	145.164392	86.9892953	96.3993527	87.8397496	84.8218694	96.1160924	54.717	159.197404	99.2879934	106.415955		42.66	71.9983776	56.3431032	88.4078361	82.9696765	59.972	47.541	42.241	41.07844	52.968438	82.9879435	68.90796	85.6056913	55.865484	86.7029767	98.3233683	47.541	57.6784867	66.6022123	80.0648287		51.62	68.2704	41.563504	55.865484	63.36	58.938
	Cell_37	43.90637	51.72	48.79	54.830938	61.38	93.06	72.657	79.660042	47.541	53.82	86.0645551	62.8514141	87.0619975	88.4417966	84.8218694	129.92871	36.777	154.721935	119.157099	109.160147		43.055	75.5353512	37.638	57.934576	54.45	63.074	49.335	56.9586985	41.86841	81.3366737	82.3964562	72.2931145	65.9137135	56.382757	56.90003	107.934238	49.335	103.040862	68.1794896	95.6454491		49.84	63.0984	37.638	64.4863558	60.71967	59.972
	Cell_38	49.84	55.8576	34.85	52.761846	81.18	51.7	55.614	85.867318	41.262	77.142	116.772254	67.6861382	72.6341751	87.9888482	84.8218694	117.307987	71.3236203	129.501879	99.6209178	121.089034		44.69899	48.6168	32.062	53.796392	109.89	59.84792	50.838372	45.346112	53.875954	122.612125	89.7056399	46.53	49.3451878	58.5356472	114.834606	54.0080067	50.838372	77.684589	97.425353	199.154484		51.62	58.4436	40.426	57.934576	53.46	64.108
	Cell_39	52.51	55.8576	60.639	88.970956	55.44	54.802	52.026	85.867318	44.85	52.383006	68.7441699	39.5	53.0769305	88.5563593	84.8218694	145.948271	49.483902	146.865811	80.0530133	88.5409917		44.11044	96.1992	35.663399	57.945956	77.3055895	58.938	45.2985	58.3570605	44.3734049	54.3446365	55.8261638	92.07	103.061236	57.7649105	80.7840286	88.8809385	45.2985	138.808404	67.407347	81.8530019		50.73	99.3024	42.749101	69.314582	58.41	55.836
	Cell_40	74.76	81.7176	39.729	53.796392	89.1	52.734	59.202	94.143686	44.85	54.717	122.908238	67.6861382	76.6977356	88.2976692	84.8218694	97.2013644	79.5985314	164.884089	76.9295524	111.683228		42.66	53.7888	40.380695	52.761846	77.5476445	51.7	52.923	36.662	36.33862	51.006644	48.4750027	51.48	76.3596518	55.865484	81.0369751	67.7897031	52.923	71.6013077	57.6166709	92.05025		51.62	59.7366	39.729	63.107306	55.44	58.421
Field_4	Cell_1	45.39	50.6856	37.638	56.90003	81.18	59.972	44.85	58.451849	48.438	73.554	154.438925	64.0600951	80.6004877	87.8824696	84.8218694	136.9474	76.8537544	99.614945	123.711392	91.2460857		46.61	83.2127114	34.85	51.7273	142.56	52.734	51.129	40.647	63.9210608	71.2273884	75.5152165	79.6409361	58.1697367	61.038214	148.974624	64.6366799	51.129	70.3121667	137.563395	128.594743		56.96	62.064	38.335	55.865484	63.36	109.604
	Cell_2	46.28	52.7544	40.426	95.178232	111.87	83.754	50.232	57.934576	45.747	45.747	122.422383	67.6861382	98.7312149	87.7923141	84.8218694	118.776799	76.8537544	176.177684	118.572292	116.399194		44.24	60.3541368	76.67	55.865484	54.45	54.759606	47.541	47.288401	61.9571354	50.025747	83.7045326	57.76353	224.708214	57.934576	56.90003	75.0020454	47.541	76.9707355	78.2547422	88.6613318		51.62	55.8576	38.335	58.969122	59.4	61.006
	Cell_3	47.17	52.7544	40.426	84.832772	80.19	61.006	51.129	52.761846	57.408	44.85	92.6538044	44.24	70.1529713	86.9120904	84.8218694	149.710889	64.4616779	142.008669	142.609601	167.945556		94.01	50.6856	38.335	53.796392	82.8428396	54.802	51.5775	125.926	81.36691	53.949335	50.0199733	48.51	74.015641	123.110974	86.5704327	50.295438	51.5775	315.237913	129.383764	54.1235008		54.29	61.6109328	42.517	66.210944	54.45	59.972
	Cell_4	43.61	49.6512	42.517	48.623662	53.955	61.006	44.85	60.003668	48.438	78.039	138.489202	64.0600951	83.427813	86.3154224	84.8218694	117.806932	45.747	153.366751	86.019317	119.659532		45.84449	56.892	39.692059	61.038214	101.97	52.734	43.953	47.183197	69.7587559	51.006644	88.8957288	54.45	108.573333	60.0357389	106.558238	78.1259601	43.953	86.0479996	115.618171	84.2083979		55.18	58.9608	39.3805	60.6937102	58.905	56.87
	Cell_5	48.06	56.892	36.941	60.003668	54.45	54.802	78.936	55.5209802	77.142	50.232	80.9160132	61.642733	65.5294318	86.3002377	84.8218694	84.0324216	85.0880853	138.935195	134.417953	161.032004		47.4	51.72	39.676725	88.5343093	52.965	50.666	69.0917156	37.459	41.07844	46.102159	80.0272014	49.5	86.8051637	62.07276	55.348211	54.5764953	69.0917156	63.2119386	55.4026796	82.4908672		51.175	58.9608	38.335	60.003668	59.4	59.972
	Cell_6	54.29	92.0616	33.456	63.107306	82.17	56.87	44.85	57.934576	52.923	71.76	112.831171	68.8948193	63.9584532	86.3713721	84.8218694	128.510551	79.5985314	164.277355	127.832391	120.896714		41.87	56.6768448	38.678621	63.5800935	49.995	55.836	51.129	70.7762923	64.7438699	59.1127768	79.7055253	54.24408	83.0972713	54.830938	52.244573	55.9867763	51.129	152.475573	129.031674	64.6938641		51.32363	60.6851448	39.729	59.1760312	58.41	64.108
	Cell_7	48.95	55.8576	41.123	56.90003	53.46	59.455	80.73	88.2809138	80.73	47.541	79.2974312	59.225371	86.9371604	86.3678349	84.7770818	142.54928	65.8746467	141.635124	115.669223	190.497128		39.5	118.956	39.729	55.865484	53.46	121.284509	50.798904	43.537719	49.76811	74.9265157	65.185847	113.85	92.450983	51.7273	55.865484	132.284858	50.798904	111.795833	90.8381827	85.0488591		51.62	56.892	40.0775	61.038214	56.43	57.6972
	Cell_8	45.39	50.6856	60.639	56.90003	81.18	93.06	53.3715	49.658208	52.026	48.438	84.2400428	56.8080089	58.8132101	86.5067758	84.7770818	154.121555	80.9709198	163.256398	129.821338	106.31571		96.8262836	176.8824	39.032	105.523692	57.23586	75.0874835	85.215	42.241	59.2306629	53.949335	148.465363	169.29	75.2891847	126.799044	59.8112424	115.566801	85.215	87.363952	105.763497	66.3325982		51.48383	59.9952	39.032	63.2800752	60.39	55.836
	Cell_9	46.28	80.6832	42.517	54.830938	45.54	54.802	63.687	62.07276	75.7965	48.438	97.2704462	71.3121814	88.2795284	86.5771155	84.7770818	82.8707311	64.4616779	97.6994356	130.530838	116.475238		43.45	53.7888	59.1938304	59.260864	49.5	80.406669	73.554	43.835	44.5242891	82.0216262	80.9508617	51.48	126.771667	56.90003	51.7273	76.0395215	73.554	76.9841286	97.1066164	119.80956		52.51	55.8576	42.517	102.420054	54.77967	56.87
	Cell_10	47.17	57.9264	41.480561	84.832772	82.17	56.87	50.745981	83.798226	47.541	47.541	55.6875684	41.08	53.2729947	86.4514223	83.9176077	79.9185606	67.2064548	173.403213	90.5503689	172.276909		42.13307	104.4744	46.002	85.5394228	57.48138	59.972	40.365	43.570396	41.07844	104.854336	107.517139	99.99	121.528378	55.1754418	60.0678099	83.8578727	40.365	76.2818485	88.2674079	169.828666		50.73	62.5812	44.608	60.003668	61.38	59.972
	Cell_11	54.29	52.7544	63.427	57.934576	54.45	88.924	74.451	55.865484	51.129	47.541	101.555585	45.82	66.1624162	86.8024327	83.3071932	124.084457	72.736589	125.907327	158.570998	178.256634		83.0821465	59.9952	53.4671544	58.969122	157.41	78.5914717	44.85	48.833784	52.5653938	57.872923	52.7864542	57.42	113.117578	108.800383	164.492814	99.9389019	44.85	101.012907	85.8790043	98.7096696		51.36546	62.064	39.032	59.486395	57.42	59.972
	Cell_12	72.09	59.9952	36.941	88.970956	84.15	58.938	76.245	55.865484	66.8265	64.584	87.4142428	44.24	59.8746444	86.3493333	83.3071932	132.954169	76.8537544	170.520784	145.350738	132.427871		83.5055422	57.0978456	39.032	49.658208	56.43	96.162	47.541	39.85	39.5198292	52.968438	49.382494	54.64701	83.6448299	109.354841	58.969122	143.502441	47.541	80.3265953	80.0441855	54.6043907		60.52	61.65024	39.729	57.934576	55.60533	56.87
	Cell_13	53.4	92.88912	40.426	53.796392	54.45	96.162	55.614	52.761846	46.644	49.7835	177.77853	68.8948193	91.4204631	86.3046362	83.3071932	124.582358	64.4616779	136.468785	94.3868233	141.206481		38.71	59.9952	44.608	57.417303	50.49	65.113048	50.232	40.647	63.1144762	52.863482	66.1904027	57.42	123.252966	50.692754	52.761846	99.7346739	50.232	97.4003204	112.693979	86.9138237		52.51	55.8576	37.638	62.07276	58.41	57.0768
	Cell_14	76.54	55.8576	39.729	61.038214	55.44	82.72	51.129	69.314582	51.129	41.262	64.7546893	39.5	66.20728	87.0223989	83.3071932	111.355985	76.8537544	89.2250891	78.2399079	120.115528		67.559438	51.72	33.223899	62.6158967	57.14082	80.8040911	49.335	37.459	40.28847	102.527992	94.4808319	49.5	87.1922728	88.4725904	59.711926	70.5605601	49.335	71.371652	79.7434644	174.856537		50.64812	61.0296	41.123	70.349128	56.43	60.489
	Cell_15	47.46637	86.8896	39.032	54.830938	52.47	63.074	77.142	53.796392	52.923	51.129	98.2584055	67.6861382	107.780687	86.8893559	83.3071932	108.258855	76.8537544	175.090336	87.0745472	151.98122		46.61	102.4056	38.335	68.280036	58.41	59.972	48.438	43.835	40.3761567	73.5403023	64.2045255	98.01	104.756448	61.038214	61.038214	66.8864672	48.438	102.196128	51.9984073	106.466562		57.85	64.1328	43.911	61.038214	63.50157	57.904
	Cell_16	78.32	63.0984	62.033	56.90003	50.49	57.904	46.644	60.003668	51.129	49.335	101.147632	72.5208624	76.6568224	86.584316	83.3071932	131.058752	71.8212059	163.704072	103.675251	134.282612		45.03	52.7544	40.426	53.796392	58.41	58.938	130.065	38.256	42.65838	57.872923	51.9836267	50.49	96.1185006	58.969122	61.038214	83.5116337	130.065	85.4325511	49.2978378	71.7835088		49.84	55.8576	39.729	61.7282562	58.41	64.108
	Cell_17	72.09	57.9264	36.244	57.934576	57.42	52.734	52.923	51.7273	74.451	82.524	118.428204	61.642733	71.4071423	86.8876603	83.3071932	86.311563	52.026	131.460816	79.5047858	65.2406734		41.08	52.7544	37.638	57.934576	50.49	57.029236	50.232	61.2644687	47.9717182	59.834717	58.7399736	50.49	98.8666439	53.796392	52.761846	84.9074695	50.232	122.748552	94.6701277	89.9276417		48.95	59.478	40.426	63.107306	65.34	61.006
	Cell_18	74.76	45.5136	36.244	92.074594	55.44	88.924	48.438	50.692754	48.438	75.348	115.886979	64.0600951	111.481104	86.4643141	83.3071932	108.405903	75.481366	110.133719	145.03361	132.485225		42.66	61.2902688	55.8400337	57.934576	52.47	55.836	48.438	53.0005	41.86841	51.006644	76.4798543	58.65948	125.387684	55.865484	54.830938	89.1374346	48.438	80.616057	66.6852873	80.4915195		52.51	57.4092	39.729	57.934576	59.4	66.176
	Cell_19	51.62	86.8896	62.73	57.934576	46.53	87.89	80.73	64.141852	52.026	47.9895	125.951396	64.0243555	109.991844	86.5671149	83.3071932	100.189205	92.5387825	172.284598	113.729965	109.847074		52.14	50.6856	37.9865	51.7273	107.458865	116.842	77.1204541	47.4215	59.0398331	54.930232	46.1407807	48.51	70.4638807	68.280036	112.29408	164.449325	77.1204541	95.594522	110.468504	51.4040702		52.2875	58.9608	43.911	62.07276	63.36	63.221862
	Cell_20	35.6	52.7544	33.456	55.865484	52.47	61.523	52.026	54.1408958	46.644	83.421	86.4222055	57.9809503	61.7282449	86.9548904	83.3071932	85.6338606	49.335	164.106331	83.5823102	115.583855		43.45	61.976076	36.941	51.7273	51.48	53.768	50.232	81.294	60.9859889	108.879567	74.286748	59.31585	95.2476654	56.90003	53.796392	85.2122521	50.232	189.082343	76.7944754	156.71116		51.62	66.2016	43.214	63.107306	56.925	63.392472
	Cell_21	44.5	53.7888	39.032	60.003668	62.37	55.836	79.833	63.107306	45.747	80.73	204.921517	80.9458901	109.665864	86.9305556	83.3071932	134.756134	80.9709198	160.501535	93.2273903	85.4507305		46.13521	50.6856	34.153	206.9092	50.49	53.768	49.335	106.798	39.4985	113.502582	274.887509	48.51	90.0284336	60.4164519	52.761846	64.433938	49.335	212.91845	77.7419108	182.975974		50.97475	60.0324384	38.335	60.003668	57.42	112.706
	Cell_22	76.54	56.892	41.123	92.074594	52.47	48.598	45.747	84.832772	51.427701	77.142	118.996577	70.1035003	121.34992	86.9408923	83.3071932	102.199437	79.5985314	145.71743	146.341799	171.303774		62.3821114	53.7888	36.941	103.938751	143.12228	56.87	43.056	39.053	46.60823	55.911129	164.914649	51.48	95.9829562	81.6926125	149.562205	64.8045643	43.056	99.9239239	53.1241346	100.08682		111.25	59.9952	41.123	64.141852	54.45	60.489
	Cell_23	51.62	55.8576	54.366	100.350962	52.47	56.87	48.438	55.865484	73.554	43.953	112.827953	64.0600951	70.1535179	86.7905608	83.3071932	108.356654	67.2064548	134.480694	55.7910274	59.83905		53.13619	55.8576	35.547	88.2479739	49.5	86.4478885	43.953	40.647	37.91856	108.640762	143.008029	53.46	65.2172946	69.5845985	51.7273	142.607179	43.953	86.7068887	83.3111695	150.92706		48.06	135.5064	38.335	60.003668	59.895	65.142
	Cell_24	79.07294	53.7888	38.335	90.005502	47.52	74.448	51.129	54.830938	74.451	49.335	97.0370708	41.08	57.9205355	86.2853932	83.3071932	86.1838947	80.9709198	109.887219	132.627446	155.569581		42.17178	86.3740964	37.638	56.90003	66.934985	57.904	52.97682	47.82	58.9780258	78.552735	97.8683337	82.6666236	100.476953	55.2261346	69.9467889	76.5785124	52.97682	66.4318023	91.2006059	80.5270094		48.95	59.9952	44.608	58.969122	56.43	61.006
	Cell_25	53.4	52.7544	41.123	90.005502	50.49	86.339	48.438	60.003668	48.438	50.232	99.4083033	61.6069934	89.8544211	86.2589116	82.5498551	104.367345	72.6960087	118.772452	104.054967	159.498673		79.79	53.7888	64.821	53.796392	52.47	77.4457232	49.335	43.038	45.1957636	51.5883159	61.434565	51.48	98.6692792	104.489146	54.830938	126.825193	49.335	98.0087295	96.4117456	93.0222724		52.2875	55.8576	40.0775	57.2445338	55.44	62.04
	Cell_26	52.51	50.6856	61.336	64.0156374	49.5	90.992	48.438	80.694588	69.069	50.232	134.13526	67.6861382	117.517602	86.8464597	82.5498551	94.4022741	69.9512318	100.617297	119.324394	109.833884		42.66	82.627872	73.5469897	57.934576	55.935	90.5859317	51.129	46.226	45.0606788	72.6702015	66.1277872	79.0812	175.418866	55.865484	58.451849	94.1049573	51.129	77.0331662	57.1811599	110.294821		49.84	59.9952	40.426	64.9177615	55.44	59.455
	Cell_27	64.97	58.9608	43.214	52.761846	84.15	78.584	72.657	55.865484	49.335	52.923	142.576802	64.0600951	65.2891404	86.0349617	81.792517	136.09144	48.438	107.8989	120.472972	113.631039		95.59	71.966274	60.9675254	54.3343559	55.44	79.7159839	50.92269	40.647	45.423275	142.230065	52.0454314	68.8772344	164.871091	125.180066	57.934576	96.1451599	50.92269	66.2757433	68.9452953	157.018407		52.21363	63.6156	38.335	64.141852	57.42	68.244
	Cell_28	78.32	55.8576	36.941	109.661876	52.79967	49.632	52.923	61.038214	52.026	51.129	129.363712	59.225371	81.5573493	85.4094909	81.792517	143.668814	74.1089775	127.125359	141.275307	175.255887		41.08	49.6512	41.123	53.796392	107.698015	51.183	50.5908	62.872507	130.34505	75.9117346	78.0853745	47.52	61.585369	53.796392	112.543991	71.3264517	50.5908	126.205788	209.483819	95.6164031		51.91637	169.6416	41.123	63.107306	58.41	62.04
	Cell_29	79.21	64.1328	42.517	54.830938	56.43	59.972	47.541	102.420054	77.142	51.129	113.19067	76.1469055	95.3982711	85.0770003	81.792517	113.351216	68.6194236	164.318552	89.7827667	124.572245		41.87	100.729313	40.426	60.003668	70.0119882	64.108	51.288666	45.862568	43.6260933	64.2497344	92.2186256	96.4056654	84.7345903	54.830938	73.1622448	86.030695	51.288666	61.1627305	61.185552	88.499709		48.06	60.2910384	43.911	58.6246182	57.42	57.387
	Cell_30	47.17	93.096	64.124	86.901864	65.34	54.802	53.82	117.938244	78.936	44.85	126.8942	57.9809503	63.0177102	84.8827262	81.792517	135.761922	68.6194236	131.622571	100.78698	134.353253		105.07	64.1328	61.2040635	59.6767515	58.41	52.734	46.644	82.8650305	39.4985	54.930232	97.7679794	61.38	134.683527	137.594618	61.038214	47.71127	46.644	141.343042	70.7346934	87.7569907		51.62	59.9952	46.002	61.038214	60.885	60.489
	Cell_31	49.84	88.9584	36.244	57.934576	45.54	58.938	42.159	90.005502	44.85	53.82	138.373987	65.2687762	89.0460875	76.7569834	92.3952506	106.686445	44.85	165.339285	128.145518	111.877639		37.92	57.1423248	39.729	103.4546	66.33	84.70449	49.641774	47.023	45.02829	53.949335	92.8221333	54.68958	86.6520774	49.658208	69.314582	128.160839	49.641774	114.837249	80.7374262	67.0152468		53.4	59.9952	40.426	56.90003	57.42	57.904
	Cell_32	48.95	53.7888	36.244	55.865484	55.44	53.768	47.541	51.7273	78.936	84.318	133.274638	65.2687762	93.7945499	76.7230753	94.5021653	184.730702	75.481366	131.902537	85.2665666	106.034045		77.42	57.9264	37.638	55.865484	59.4	59.972	51.129	39.053	42.65838	50.025747	57.4581895	55.44	98.0025468	101.385508	62.07276	86.1418675	51.129	96.8578246	57.5732511	68.1551606		54.29	64.1328	43.214	60.8499266	56.43	63.591
	Cell_33	51.62	48.6168	38.335	85.867318	63.36	55.836	74.451	136.560072	48.438	74.451	101.236511	65.2687762	103.404931	77.1853946	72.6596719	174.261373	45.747	141.326996	105.184657	148.173		39.76307	49.6512	39.349135	66.210944	52.47	56.87	66.9906636	39.85	61.1891803	49.5352985	64.500814	47.52	115.547929	52.0718038	54.830938	55.7089419	66.9906636	100.963035	75.3721443	80.8937805		57.405	59.9952	41.82	63.624579	57.42	59.972
	Cell_34	80.1	82.752	39.032	66.210944	77.22	54.802	47.541	87.93641	74.451	64.584	102.298546	65.2687762	58.892849	76.5838149	78.7631645	129.159502	45.747	89.9125075	131.583847	125.666931		76.2058285	133.4376	124.763	51.7273	52.43634	109.869496	51.129	36.662	39.4985	56.892026	87.9886433	127.71	354.64306	99.7954874	54.7957634	138.436059	51.129	85.6962791	89.405831	86.7018135		50.285	66.1819464	38.335	57.934576	56.75967	66.176
	Cell_35	44.5	47.5824	59.942	86.901864	49.5	58.938	44.85	57.934576	75.348	84.318	155.822558	65.2687762	64.2290418	77.2578024	84.8218694	81.6812009	78.2261429	103.681736	109.960663	135.552532		42.66	82.2607552	41.82	59.4253568	52.47	59.972	71.4524384	64.6590431	85.31676	49.04485	75.3125942	78.7298411	75.8213901	55.865484	54.830938	98.7767999	71.4524384	137.905881	109.107558	63.0817534		49.64242	59.9952	40.426	56.90003	58.905	64.12351
	Cell_36	44.5	62.064	39.032	55.865484	54.45	92.026	50.232	56.90003	86.112	50.232	153.879904	65.2687762	108.295459	77.3254743	72.6596719	183.212778	79.5985314	131.317075	124.504861	151.222439		45.82	52.7544	40.426	61.4830688	55.44	63.887758	52.923	40.912401	38.70853	51.501997	96.0332255	50.49	66.3398984	60.003668	57.934576	101.301126	52.923	66.8551122	82.5517272	56.5559853		50.73	58.9608	40.426	64.659125	59.4	59.972
	Cell_37	51.62	87.924	37.638	53.279119	83.16	55.836	52.923	61.038214	72.657	46.644	144.047405	65.2687762	53.407526	78.2913039	71.1449957	92.1984903	98.7713897	106.242137	122.723972	103.356967		43.45	57.9264	54.8693413	75.5500597	99.99	52.734	45.747	48.176259	66.0866325	73.7398403	76.2659945	55.44	127.598275	56.90003	104.489146	68.4497033	45.747	80.7899259	105.630053	110.627317		53.4	57.9264	41.123	56.90003	54.45	64.108
	Cell_38	46.9475	47.5824	66.912	58.969122	80.19	64.108	49.335	58.969122	75.348	78.039	125.464888	65.2687762	119.753021	78.9106039	49.5	206.326565	64.4616779	164.395459	84.0270538	75.1472494		52.93	57.0461256	46.002	53.796392	53.46	60.60791	103.077	42.241	56.665662	52.4779895	64.4761379	54.59751	105.14023	69.314582	55.865484	58.6388132	103.077	62.3250942	101.147131	57.1943373		49.84	59.9952	40.426	57.5900722	62.02548	58.421
	Cell_39	47.17	64.1328	36.941	56.90003	59.4	59.972	46.644	86.901864	75.348	48.438	88.9377834	65.2687762	97.6865817	78.9586626	80.2778407	138.653655	44.4015	94.3728379	118.67489	132.032822		102.7	54.0246432	35.547	51.7273	57.68334	55.836	105.846	46.226	43.8156861	78.5882297	68.7996744	51.70572	57.7534875	134.49098	60.2788572	58.6681556	105.846	61.2283753	85.7451531	98.9820118		53.4	70.3392	39.032	60.003668	54.45	61.006
	Cell_40	41.83	55.8576	38.335	78.625496	51.48	84.788	46.644	52.761846	73.554	83.421	97.3407246	65.2687762	63.5342536	78.4403231	77.2484882	58.4973324	64.4616779	104.825688	110.707433	156.633054		39.5	57.9264	65.518	105.523692	51.48	49.632	51.472551	41.444	60.5093005	51.987541	95.4526847	55.44	166.34445	51.7273	53.796392	43.6044422	51.472551	107.040782	109.276366	49.493986		48.91974	64.1328	40.7745	67.24549	58.41	59.972
Field_5	Cell_1	78.32	55.8576	39.032	55.865484	94.05	61.006	77.142	52.761846	79.833	85.215	87.0522752	65.2687762	108.989449	78.7373684	84.8218694	112.024616	65.8340664	128.08876	155.524016	104.863955		37.13	54.8232	35.547	125.180066	76.3538292	97.196	54.717	44.632	63.9442386	62.777408	159.217522	52.47	79.2741176	48.623662	79.789443	125.776807	54.717	82.9705953	103.745478	57.8315238		55.18	57.9264	41.948945	57.417303	58.41	58.083916
	Cell_2	49.84	91.0272	36.244	83.798226	82.17	61.006	51.129	66.210944	111.228	52.026	135.826465	65.2687762	100.311913	79.0119435	102.953197	138.816647	76.8537544	114.725502	114.194822	111.466461		41.08	57.1019832	36.244	51.7273	65.34	49.632	43.056	98.0716327	38.70853	51.006644	63.6057898	54.65097	92.3305786	53.796392	68.280036	70.4911339	43.056	154.37356	80.4215577	50.6381287		52.955	62.064	42.517	64.659125	56.43	56.87
	Cell_3	51.62	81.7176	37.320865	50.692754	50.49	62.04	49.335	56.90003	52.923	52.923	146.100737	65.2687762	88.6195596	78.1179545	93.8651393	118.834752	71.3236203	147.219223	97.808394	108.630386		39.895	56.892	37.405899	56.6651881	70.0468441	74.7669166	54.717	60.5294322	50.55808	151.058138	81.9881842	54.45	96.9038132	52.244573	73.1986691	81.8772137	54.717	153.070004	60.6181562	159.690768		56.96	58.9608	41.123	60.003668	55.44	60.489
	Cell_4	48.95	54.8232	39.032	82.246407	56.43	90.475	44.85	88.970956	48.8865	50.232	96.1603109	65.2687762	81.452761	78.7970614	87.8512219	89.2727912	71.3236203	108.851943	79.8259499	96.6375354		40.29	65.1672	105.944	77.4380524	79.3717709	56.77177	44.85	65.6380524	43.8472849	57.872923	82.7129155	62.37	229.980862	52.761846	82.9431799	90.407779	44.85	144.01457	79.4941392	63.6203355		57.85	59.9952	45.305	108.62733	61.38	56.87
	Cell_5	143.29	87.924	57.154	57.934576	88.605	51.7	59.202	88.970956	57.408	72.657	97.2356169	65.2687762	111.705755	78.6644047	81.792517	182.845254	69.9512318	128.824841	113.469212	129.421885		64.6883821	56.892	87.912419	62.0944855	60.62859	57.719948	62.79	41.216058	45.81826	53.949335	103.764751	54.45	253.410587	84.7127936	63.3566316	86.885231	62.79	74.7918969	98.5061444	65.8455552		49.15648	81.7176	42.517	150.00917	54.945	57.904
	Cell_6	40.94	64.1328	39.032	51.7273	81.18	54.802	78.039	92.4190978	81.627	46.644	121.820558	65.2687762	108.892897	78.6956391	90.8805744	104.768825	85.0880853	134.20337	163.499072	170.932139		37.92	52.7544	37.638	54.830938	53.46	60.796098	48.438	54.7995777	44.053467	82.1060462	78.9768529	50.49	87.7364342	49.658208	55.865484	67.6725421	48.438	116.727178	64.3515953	106.185711		56.96	62.064	40.426	63.5935426	55.44	59.972
	Cell_7	45.39	83.7864	41.82	57.934576	57.42	52.734	52.026	61.038214	48.438	49.335	159.163462	65.2687762	106.024471	78.6759269	77.2037006	131.541641	49.335	162.655858	68.155901	60.6236404		41.475	52.7544	41.123	86.9033103	78.9748007	80.2934088	49.335	51.805	39.4985	53.949335	128.237955	50.49	67.8955208	54.313665	82.5283477	112.843118	49.335	105.379846	64.3898218	61.4405219		53.10363	56.892	40.426	69.314582	57.23982	61.006
	Cell_8	55.18	76.5456	39.032	62.07276	81.18	55.836	43.056	59.1760312	51.129	45.747	140.777333	65.2687762	42.3729448	78.6253111	72.7044595	161.106285	75.4407857	160.095392	133.821906	151.980511		43.45	91.6285712	41.231732	128.283704	54.16389	59.972	69.0548705	47.023	53.4455041	52.968438	187.138768	87.6955583	77.5545801	56.90003	56.6010462	103.238051	69.0548705	89.9410872	61.699965	51.9502954		53.1775	64.1328	39.032	62.07276	69.3	58.938
	Cell_9	87.22	85.8552	33.456	61.038214	54.45	62.04	46.644	54.8009362	66.378	46.644	152.290642	65.2687762	75.170906	78.7203504	71.1897833	142.747972	85.0880853	140.834831	105.275473	108.451437		41.87	57.9264	52.4146621	53.796392	53.46	106.737649	42.159	44.632	42.65838	54.9900667	81.9354399	55.44	92.3847468	54.830938	55.865484	134.952166	42.159	91.2201343	61.6448513	92.8490917		53.4	59.9952	40.426	164.492814	66.33	59.972
	Cell_10	77.43	89.9928	40.426	60.003668	87.3675	59.972	71.76	79.660042	46.644	40.365	95.8701641	65.2687762	67.2245513	78.4396308	71.1449957	71.7240562	75.481366	123.572982	140.592567	136.305305		191.18	52.7544	35.256351	54.830938	56.43	70.312	125.58	43.038	66.0603644	68.66279	83.2428412	50.49	101.74247	250.360132	58.969122	102.834724	125.58	62.1899743	93.4063688	69.4588921		54.29	62.064	42.517	65.693671	54.45	59.972
	Cell_11	44.5	59.9952	59.245	48.623662	53.46	56.87	50.232	86.901864	46.644	81.627	128.58287	65.2687762	96.5533832	78.6412874	72.6596719	162.332398	65.8340664	127.547412	143.239886	148.407753		74.7007647	58.3784328	35.547	56.3993097	55.935	55.836	46.644	45.429	56.5644526	52.968438	72.363484	55.87263	55.5896192	97.8245282	58.451849	79.9583516	46.644	86.164797	64.5759068	88.4878579		55.18	62.4084552	42.517	64.141852	56.43	59.972
	Cell_12	78.32	55.8576	36.244	84.832772	57.42	55.836	43.953	58.969122	52.026	49.335	153.955749	65.2687762	77.9561717	78.5213857	51.48	156.076912	79.5985314	110.491031	84.9576856	80.4779684		43.45	55.5131448	37.638	55.4764947	58.41	48.598	52.026	39.85	45.02829	59.834717	69.7644218	53.13033	98.9423087	56.90003	61.038214	55.2875121	52.026	80.429589	89.2791048	76.6531787		53.4	59.9952	38.335	56.90003	58.41	61.006
	Cell_13	48.35637	54.8232	34.85	60.003668	82.17	97.196	45.148701	52.761846	49.335	59.202	125.315941	65.2687762	104.339395	78.6747303	52.47	75.7584907	71.3642005	153.810608	128.05653	107.697215		129.56	54.8232	34.85	64.141852	79.860722	54.802	50.591697	43.038	118.4955	77.1703588	74.9711397	52.47	99.7531131	169.665544	83.4541319	62.8307817	50.591697	75.2703652	239.467768	104.181678		52.2875	63.0984	37.9865	57.934576	66.825	70.312
	Cell_14	48.95	57.9264	41.123	55.865484	56.43	64.108	53.991327	54.830938	50.232	48.438	99.0077642	65.2687762	124.807599	79.0142743	99.9238442	218.910237	47.541	168.888888	95.2885067	147.439571		124.82	98.268	58.3751496	81.7735553	55.44	81.3562347	55.1655	43.038	55.6442971	49.04485	113.263324	94.05	142.512464	163.458268	57.934576	77.9259667	55.1655	96.0842409	105.466531	54.089757		57.85	56.892	39.032	58.969122	60.39	56.87
	Cell_15	50.73	86.8896	38.335	60.520941	49.5	53.768	49.335	57.934576	59.202	49.335	118.949595	65.2330366	102.753169	78.1627732	78.0058264	66.2162109	68.5788433	122.863563	74.4075364	80.0461524		89.1402599	83.9238966	58.3178896	60.003668	54.45	54.802	70.0663582	45.429	37.523575	50.025747	89.0788582	80.3215948	151.23378	116.733797	56.90003	61.0527602	70.0663582	87.2850582	59.46291	63.8366146		52.51	56.892	43.214	61.038214	58.49217	59.972
	Cell_16	54.29	61.0296	60.639	94.143686	55.44	68.244	52.923	51.210027	42.159	48.438	132.251979	65.2330366	53.7532823	78.947199	49.5	120.292081	83.7156968	140.5466	159.09116	153.10761		57.9804953	62.5812	38.335	146.905532	57.42	49.115	52.07982	65.7261321	45.02829	55.911129	183.499864	59.895	93.4984847	75.9284677	60.003668	46.7832464	52.07982	109.592102	60.8237672	99.5246085		55.18	57.9264	42.517	60.003668	62.37	116.842
	Cell_17	72.98	52.7544	41.123	54.830938	89.1	51.7	53.82	60.003668	78.039	48.438	129.520179	65.2330366	81.7497719	78.6157301	56.43	56.9873358	64.4616779	156.50341	67.3492425	77.3270563		39.5	47.5824	39.654421	59.6177823	57.42	53.768	47.0925	79.7	70.30733	56.892026	58.8675122	45.54	102.348762	51.7273	60.003668	83.1602063	47.0925	107.448199	124.241001	83.0020471		49.84	59.9952	39.729	56.90003	53.46	55.836
	Cell_18	51.62	55.4552184	39.729	53.796392	56.43	55.836	77.142	57.934576	49.335	61.893	138.727923	65.2330366	77.0403606	78.6006203	71.1897833	80.0222845	47.0925	143.326486	91.7737389	165.515959		41.87	58.9608	39.496899	61.038214	55.44	94.8746514	41.262	46.226	36.33862	56.892026	54.7171797	56.43	76.5274591	54.830938	57.934576	150.397186	41.262	69.7082146	48.8023485	86.5241384		48.95	59.1335448	39.729	62.07276	56.43	59.972
	Cell_19	48.95	57.9264	36.941	55.865484	61.38	53.768	46.644	57.934576	46.644	41.262	126.520611	64.8010166	71.7797704	78.7175129	78.7631645	75.3335058	43.953	140.522653	151.171318	154.869746		37.92	91.793469	36.244	56.0072168	75.8019438	55.836	55.614	47.023	47.9922574	51.987541	68.0424507	87.8533781	103.791243	49.658208	79.212725	73.8828414	55.614	97.8212682	108.60838	68.5842504		49.84	64.1328	42.052101	61.9693054	59.301	58.938
	Cell_20	44.5	91.0272	42.517	63.107306	54.45	58.938	50.45625	79.660042	52.026	42.159	141.612658	64.0600951	103.585644	78.3567394	70.7239157	125.120816	64.5022582	114.330439	144.858062	137.186061		47.22778	55.8576	36.941	54.830938	58.41	71.060678	53.82	43.038	47.13514	53.949335	94.9441259	53.46	92.0325875	61.847229	61.038214	90.2912365	53.82	87.5685173	92.7647969	50.3098631		133.5	62.064	41.82	57.934576	59.4	57.387
	Cell_21	76.54	97.2336	32.759	84.832772	52.47	94.611	44.85	95.178232	84.318	47.541	112.22784	64.0600951	111.88117	78.5970762	80.2778407	113.055174	64.4616779	117.315788	71.6030857	120.337367		42.66	55.8576	51.1978883	55.865484	53.72235	85.9078799	47.541	46.675508	42.65838	51.987541	75.2098699	53.46	105.216731	55.865484	56.1396387	135.270039	47.541	73.7084797	58.1628285	57.2810333		50.73356	56.892	43.214	62.07276	58.41	61.523
	Cell_22	46.28	88.9584	39.032	48.623662	44.55	54.802	48.438	86.901864	74.451	50.232	133.155789	64.0600951	58.0366509	79.0751457	86.3365457	130.209867	74.1089775	123.207719	156.359376	182.048017		51.35	47.5824	35.547	59.8877988	58.63473	54.802	44.85	78.7541268	43.44835	56.892026	58.6774253	45.54	95.5597491	67.24549	61.2730559	68.3590392	44.85	195.053933	88.4168563	89.7049762		53.4	64.1328	40.426	62.4172638	55.44	56.87
	Cell_23	76.095	89.9928	48.79	60.1764372	50.49	59.972	77.142	65.176398	48.438	55.614	91.4801313	64.0600951	49.9190925	80.5288567	84.8218694	89.1631115	67.2064548	125.634187	91.37426	140.987099		47.01922	57.9264	35.547	86.6179866	94.3811174	62.20544	87.9827617	47.023	44.23832	56.6644579	115.546271	55.44	57.6636156	61.5741088	98.6278863	90.5383319	87.9827617	100.453248	67.6627718	54.9673457		52.51	65.1672	40.193899	60.003668	56.43	61.006
	Cell_24	46.28	86.8896	39.032	62.07276	53.46	97.196	82.524	57.934576	52.026	73.554	155.031338	64.0600951	73.5153931	80.0370456	92.3952506	76.1055321	68.6194236	108.58151	98.9539298	123.710977		46.21974	86.2233616	35.542818	74.8792456	53.46	61.006	50.232	66.5695143	45.02829	51.987541	91.2400557	82.5223588	100.839766	60.5271483	55.865484	56.3369173	50.232	144.250832	74.9966118	88.5016748		55.18	59.478	39.418835	62.07276	53.46	62.04
	Cell_25	44.055	96.1992	36.244	65.176398	80.19	57.904	48.438	57.2445338	43.953	44.85	119.251903	64.0600951	118.138735	80.3119559	83.5350473	155.442	69.9918121	158.813656	70.9991244	97.0892078		55.8611986	81.5758727	38.191418	72.5349375	116.407154	62.04	52.026	40.647	112.470658	56.453565	110.426488	78.0743561	63.5406781	73.1531387	121.645006	62.6953504	52.026	79.7713065	219.147822	82.3551704		51.62	66.2016	41.123	55.865484	62.865	62.04
	Cell_26	45.39	88.9584	32.759	86.901864	57.42	58.938	79.833	90.005502	48.438	43.056	96.2491673	64.0600951	67.8098517	79.7385976	75.6890244	117.653311	78.2261429	155.288614	125.827364	121.667711		127.19	54.8232	39.032	67.24549	59.4	77.2980804	46.644	118.753	41.86841	50.025747	103.39606	52.47	115.789567	166.561906	62.07276	104.203019	46.644	209.530409	85.9195871	46.3416189		50.73	64.1328	41.4715	58.969122	60.39	62.04
	Cell_27	45.39	83.7864	36.941	101.385508	56.43	56.87	44.85	52.761846	82.524	53.82	95.2383767	64.0600951	85.9771302	80.4752464	54.45	105.743095	71.3642005	149.003719	87.238584	84.4287283		67.3152901	61.0296	37.2895	61.8327453	91.6304044	58.275206	49.688418	63.9232272	73.46721	52.968438	88.0397283	58.41	101.226345	88.152866	95.7534023	90.6928561	49.688418	126.226268	117.519656	82.4333352		51.62	62.064	40.426	55.865484	60.39	63.591
	Cell_28	48.95	100.3368	41.82	94.143686	88.11	86.856	84.318	57.316952	43.953	52.923	87.9087709	64.0600951	120.725792	80.4685007	53.46	145.532981	64.4616779	101.078737	129.689503	121.037266		40.29	90.8536525	76.0064407	55.865484	87.12	58.439612	76.5282995	43.493087	60.910275	52.4779895	68.5694568	86.9539018	124.204341	52.761846	91.040048	59.6908121	76.5282995	76.4066956	113.322459	88.5428109		51.62	61.5468	40.211324	58.969122	55.11033	63.074
	Cell_29	47.17	57.9264	41.123	86.901864	50.49	61.006	72.657	85.867318	45.747	48.438	131.581477	64.0600951	121.651358	80.3416929	49.5	128.337273	67.2064548	159.559752	117.110909	131.456615		43.45	62.064	56.3185633	55.865484	55.44	109.604	52.026	41.737296	58.45778	57.9003881	80.196019	59.4	129.299253	56.90003	57.934576	155.258837	52.026	66.964406	99.9466045	105.289487		51.62	62.4084552	39.729	61.038214	60.39	59.913062
	Cell_30	40.05	58.9608	39.729	58.969122	83.16	88.924	48.438	48.623662	55.614	73.554	101.320396	64.0600951	75.0708736	80.2010773	87.8512219	163.083412	75.4407857	141.386793	140.501786	154.414929		58.2640468	98.268	50.8679619	61.038214	234.63	62.253004	52.141713	65.1976541	45.371927	104.955979	56.1468902	94.05	135.496833	76.2997931	245.187402	82.0318292	52.141713	140.320653	72.0217615	127.277479		53.4	59.9952	40.7745	60.003668	64.35	56.87
	Cell_31	52.51	78.6144	37.638	90.005502	52.47	64.108	43.953	55.0895745	66.378	49.335	110.955971	64.0600951	94.8052073	80.1610145	109.011902	134.115859	69.9918121	131.063963	119.668742	126.764764		42.66	57.4092	41.82	60.003668	52.47	85.5225929	48.866766	68.2531608	45.3798267	52.968438	84.521168	54.945	66.2405616	55.865484	54.830938	127.792967	48.866766	114.931185	73.5566377	81.5599374		51.62	61.0296	41.82	59.486395	56.43	61.2645
	Cell_32	54.0675	78.6144	34.153	61.038214	49.5	64.108	74.451	55.865484	46.644	84.318	87.8575883	64.0243555	111.192181	80.3493815	54.45	98.4882954	64.4616779	159.848683	71.8054393	100.741203		39.5	78.5884903	40.426	54.830938	79.7009657	111.81919	52.026	80.497	65.793048	80.1212187	88.1118455	75.2152025	91.6700322	51.7273	83.2871872	185.0451	52.026	105.634758	137.154564	122.539079		52.065	62.064	40.426	60.003668	59.598	56.87
	Cell_33	51.28002	47.0652	41.82	97.247324	54.45	95.128	86.112	60.1226408	78.039	43.056	167.659077	64.0243555	78.6734186	80.14716	107.542013	116.612856	46.644	142.328673	90.3218909	101.93231		45.03	105.5088	56.0561218	50.692754	54.45	61.006	44.85	43.038	41.07844	73.6228036	47.9871272	100.98	152.963278	58.969122	56.90003	71.7475999	44.85	107.254762	60.4878046	117.726763		51.8425	67.236	41.82	60.003668	61.38	61.244854
	Cell_34	52.51	52.7544	33.456	91.040048	53.46	93.06	69.069	58.8035946	43.953	47.541	126.999965	64.0243555	122.277622	80.5680712	83.2624056	150.95737	71.3642005	92.0123714	63.4547859	87.8549822		41.87	56.892	88.0037623	55.5209802	101.709575	45.496	41.262	49.414	43.44835	64.739202	95.5970796	54.45	211.814523	54.830938	106.286094	51.5494502	41.262	64.6208036	51.647307	70.5785099		51.62	64.1328	38.335	63.107306	58.41	63.074
	Cell_35	46.28	91.0272	32.759	52.761846	55.44	64.108	52.923	60.003668	78.936	47.0925	104.294218	64.0243555	119.268579	80.5071764	81.792517	111.932182	76.8537544	91.5598625	134.348702	121.075849		68.0168291	58.88322	80.852	97.247324	75.3797999	57.904	46.644	44.780242	41.86841	50.025747	93.2291585	56.35575	129.281921	89.0715677	78.7715863	75.2683511	46.644	85.0994596	78.3380771	49.8671646		51.62	61.5468	39.032	64.141852	58.41	58.938
	Cell_36	44.5	66.2016	39.729	60.003668	54.45	87.89	77.142	55.865484	50.232	45.747	166.037429	63.4557546	110.191923	79.8826857	71.1449957	200.684091	78.2261429	164.0519	83.2309794	78.1775281		37.13	55.8576	72.488	57.934576	53.46	55.836	57.408	48.617	56.3658968	55.5413308	53.6103419	53.46	175.69831	48.623662	55.865484	87.0489159	57.408	111.634701	105.172257	51.9081886		56.07	59.9952	41.82	60.003668	57.03885	57.387
	Cell_37	46.28	88.9584	39.032	86.2118218	49.5	55.836	73.554	60.003668	53.82	80.73	101.105412	62.8514141	111.129689	80.6010563	87.8512219	144.934118	47.541	116.532089	114.878707	85.6326696		42.66	53.7888	66.912	67.24549	53.46	53.768	44.85	43.835	63.994457	57.7336356	83.4393929	51.48	196.742538	55.865484	55.865484	67.7825261	44.85	62.907723	92.9506233	105.45085		49.84	63.0984	43.214	55.865484	65.34	64.108
	Cell_38	51.62	92.0616	38.335	56.90003	54.45	84.788	44.85	52.761846	50.232	48.438	112.889188	62.8514141	109.41717	80.722988	52.47	144.711775	80.9709198	114.216294	101.611436	161.880722		44.24	56.7958008	36.244	85.5191871	81.6490244	51.7	52.026	58.181	41.86841	53.949335	91.6493198	54.35793	96.5824516	57.934576	85.3229006	71.8612785	52.026	92.6096396	66.6195578	67.7206202		54.29	56.705808	40.426	58.969122	57.42	60.489
	Cell_39	43.61	53.7888	87.125	90.005502	85.14	89.958	45.747	55.865484	51.129	49.335	132.994864	62.8514141	98.586175	80.3056778	46.53	74.5438444	48.438	151.634282	108.781502	180.505479		38.71	58.9608	43.214	107.126889	61.38	56.87	51.129	44.632	39.4985	109.069577	140.897005	56.43	89.304574	50.692754	64.141852	97.9362875	51.129	92.9191809	87.3772579	141.193954		48.73284	62.5812	40.7745	60.1598844	61.38	59.972
	Cell_40	77.43	58.9608	65.518	55.865484	56.925	59.972	81.627	68.280036	78.039	52.026	94.1393139	62.8514141	77.8611081	80.2156564	84.8218694	74.63135	68.5788433	158.77825	148.096858	122.053672		41.87	58.8252936	41.123	57.934576	49.5	54.285	66.7046748	47.023	40.683455	54.930232	82.0873907	56.30031	96.9190169	54.830938	51.7273	68.4766389	66.7046748	100.634081	92.1191259	62.0291312		54.29	58.9608	43.214	58.969122	57.42	62.729678
Field_6	Cell_1	42.72	87.924	40.426	55.865484	61.38	69.6916	83.421	52.761846	50.232	43.953	126.006801	62.8514141	66.659887	40.5907283	72.7044595	114.855001	51.129	86.5373498	128.011266	152.523563		48.585	55.8576	51.5693962	74.487312	96.03	62.04	54.717	39.85	41.07844	111.296152	76.6806861	53.46	105.468351	63.624579	100.350962	82.7479584	54.717	84.9715856	66.7146322	197.344462		51.62	55.8576	43.214	63.4518098	61.38	64.108
	Cell_2	48.06	47.5824	51.578	56.90003	53.46	58.938	54.717	55.865484	48.438	77.740299	128.304519	62.8514141	110.552083	40.7117671	50.49	88.4071004	80.9709198	111.402313	132.939606	125.063135		36.34	59.9952	36.941	61.038214	50.49	53.768	47.650434	41.444	44.23832	68.66279	79.4876531	57.42	85.9718516	47.589116	52.761846	74.7357049	47.650434	65.8259235	52.5631725	79.8933618		54.29	57.9264	40.426	64.141852	57.42	57.904
	Cell_3	45.39	55.8576	37.638	50.692754	54.45	63.074	81.627	60.003668	43.056	50.232	150.694169	62.8514141	67.2959844	41.9139177	74.821115	125.460868	55.614	156.057	108.046821	95.4309141		40.29	48.6168	53.3539978	84.56912	45.54	57.808872	50.232	44.632	45.02829	54.930232	100.06003	46.53	109.314252	52.761846	47.589116	71.0290071	50.232	93.2173261	97.4939836	71.5692101		50.73	58.9608	40.426	65.176398	55.44	59.455
	Cell_4	48.06	50.6856	42.517	55.865484	54.45	54.802	78.039	57.934576	54.717	48.66225	142.320354	62.8514141	47.7397651	42.1555144	45.54	123.528764	80.9709198	95.3100426	139.16937	90.9853242		44.24	47.5824	43.911	65.176398	51.48	59.582182	43.953	48.50542	80.57694	60.815614	71.0273772	45.54	65.8664607	57.934576	53.796392	102.267478	43.953	103.245169	173.764463	73.9354279		53.4	63.0984	40.426	64.141852	54.45	62.04
	Cell_5	48.95	85.8552	59.942	62.07276	61.38	51.7	52.026	55.865484	48.438	78.936	92.6376705	62.8514141	66.3676401	41.321878	71.5600169	173.266973	67.2470351	134.166721	77.4748902	141.281882		45.82	88.2132638	49.387329	89.107992	50.49	92.0947196	47.541	47.82	42.65838	53.949335	113.808459	84.4268476	99.0145873	60.003668	52.761846	87.9689039	47.541	118.555584	72.5955112	64.9373032		51.62	62.064	41.82	58.969122	61.38	61.006
	Cell_6	44.5	84.8208	62.73	61.038214	54.45	63.074	65.481	56.90003	49.335	49.335	97.3250928	62.8514141	107.578124	42.152615	87.8512219	80.195996	68.5788433	104.210768	102.42746	91.3368074		45.03	59.9952	54.6648415	52.244573	108.28282	58.938	67.6503676	47.982588	46.60823	73.0913418	66.8717528	57.42	83.0278044	58.969122	113.15511	86.7203386	67.6503676	89.6848159	53.8074904	120.837488		53.845	59.9952	69.003	63.107306	55.44	103.4
	Cell_7	50.73	58.9608	37.638	98.28187	56.43	61.006	51.727299	56.90003	78.039	54.717	145.556661	62.8514141	62.6693075	41.9607487	93.9099269	103.672543	78.2261429	93.195416	155.433163	215.503418		40.29	88.4540348	38.335	109.661876	52.32843	62.04	44.4015	43.761676	41.07844	52.968438	161.707011	84.6572839	80.2966429	52.761846	54.6829979	92.2233368	44.4015	107.607144	64.5660452	61.6883309		57.85	63.0984	41.82	61.038214	58.6575	64.108
	Cell_8	49.84	58.9608	40.426	55.865484	49.5	89.958	47.541	49.658208	46.644	43.953	133.633281	62.8514141	80.2330434	42.1878247	99.9238442	102.207602	72.736589	166.440651	96.1096188	83.8584163		46.8154	50.6856	36.941	90.1956619	113.280772	100.61654	49.335	48.617	39.4985	61.538284	156.18307	48.51	75.5615592	61.307196	118.377949	116.228455	49.335	88.4573476	72.7177222	102.491083		51.62	60.40896	38.335	62.07276	63.36	63.591
	Cell_9	56.07	54.8232	64.124	94.143686	58.41	59.972	78.039	49.658208	46.644	50.232	168.480583	62.8514141	138.519852	41.6208376	99.9238442	166.550364	76.8537544	157.773683	85.0840838	123.796562		66.5797559	57.9264	41.28331	54.830938	59.78313	61.391682	52.026	50.80875	60.0287491	84.2309339	50.8239641	55.44	99.7111051	87.1896457	62.4731293	98.748914	52.026	80.5279932	82.8477953	99.1730219		52.51	60.496884	68.306	61.038214	59.4	65.142
	Cell_10	30.26	54.8232	39.729	50.692754	53.46	57.904	78.039	56.90003	49.335	85.215	124.687355	62.8514141	88.408414	41.489158	107.497225	135.265307	68.6194236	106.205731	118.710741	88.2500348		39.76307	113.666207	36.941	60.003668	49.5	56.87	44.85	41.444	69.3902301	57.2108175	73.9437687	108.787263	97.8320961	52.0718038	51.7273	67.5565709	44.85	65.8276264	125.529621	70.6976045		53.4	63.0984	39.032	67.24549	56.925	58.421
	Cell_11	80.1	61.0296	32.062	54.830938	86.13	53.768	52.026	60.003668	79.833	99.567	162.499045	62.8156745	55.0228129	42.17434	96.9392794	150.384083	94.6542243	146.549584	112.049548	116.087565		44.24	54.8232	40.109562	95.4893262	95.7424347	99.264	55.614	37.459	42.263395	127.51661	102.383975	52.47	86.4275402	57.934576	100.050457	144.314195	55.614	78.3961652	61.8990582	133.760452		53.4	59.9952	42.517	65.176398	57.42	59.972
	Cell_12	45.39	93.096	37.638	55.865484	65.34	61.006	52.026	57.417303	43.953	76.9626	100.102025	62.8156745	88.1388796	41.6757529	75.733812	168.120793	79.5985314	100.136015	101.299424	90.6986831		37.13	58.3267128	36.941	87.5872776	51.32358	106.157678	51.26355	42.241	121.65538	50.025747	148.398579	55.82313	86.9548069	48.623662	53.6329337	132.18844	51.26355	82.8164565	237.530466	68.1975368		55.18	60.61584	40.426	58.969122	57.42	56.87
	Cell_13	48.06	91.0272	57.154	58.969122	53.46	84.788	52.923	84.832772	51.100296	78.039	151.568705	62.8156745	108.726432	42.2222394	90.8805744	143.956513	65.8746467	132.936511	152.350631	103.443536		41.87	50.6856	60.5339858	60.7309538	169.001833	58.931796	48.438	46.226	48.1289223	98.0897	57.8396521	48.51	102.478453	54.830938	176.606232	68.3561306	48.438	79.135737	88.9717038	152.915537		50.63121	58.9608	41.123	65.176398	64.35	61.006
	Cell_14	51.62	59.9952	34.153	55.865484	53.46	57.904	47.541	88.453683	49.335	47.541	101.583696	62.8156745	58.3114775	42.4435313	90.8805744	92.9680233	79.5985314	101.257596	112.048454	112.31521		62.769194	52.7544	33.456	60.003668	57.31308	88.2731983	124.683	59.572248	39.4985	50.025747	66.9578069	50.49	83.3163019	82.1995172	59.891937	113.018609	124.683	81.5527608	54.0714833	52.6735598		50.9525	58.9608	40.0775	55.865484	59.4	123.046
	Cell_15	73.87	56.892	39.729	65.176398	49.5	57.904	71.76	95.178232	50.232	51.129	144.157481	62.8156745	62.698531	42.4954561	89.3658982	153.544505	76.8537544	113.93693	50.5445208	88.7294405		43.45	48.6168	39.729	55.865484	97.02	59.972	92.2313609	42.6395	41.86841	107.006085	60.9372228	46.53	73.302783	56.90003	101.385508	70.5866923	92.2313609	61.9661781	53.9908174	191.846748		51.62	59.2194	39.032	65.176398	57.42	59.972
	Cell_16	51.90569	52.7544	38.335	60.003668	87.12	59.972	51.129	67.24549	48.438	53.82	126.620477	62.8156745	44.4971241	43.2560566	81.7477294	50.0857331	65.8340664	161.25307	128.777213	117.721266		37.92	108.187147	38.335	53.796392	59.4	61.889036	66.246742	43.038	37.91856	52.968438	86.8361151	103.543383	60.0415639	49.658208	62.07276	64.442806	66.246742	59.554462	66.8746172	54.2347968		58.74	58.4436	41.123	55.865484	57.42	62.04
	Cell_17	48.95	93.096	34.153	55.2251	91.08	96.162	50.232	105.523692	77.142	46.644	122.911508	62.8156745	86.3615106	42.6132012	74.1743482	134.348248	76.8537544	92.2813939	147.932001	127.725253		48.19	58.4208432	37.7774	80.6798147	121.77	55.836	52.026	51.008	46.60823	54.930232	95.7297192	55.91322	110.733428	63.107306	127.249158	59.509679	52.026	85.8211103	99.5295184	71.7906317		50.73	62.9504808	42.2382	60.6243956	66.33	59.972
	Cell_18	45.39	85.8552	43.486527	86.901864	50.292	58.938	54.211989	56.90003	45.747	76.245	138.933119	62.8156745	70.1182648	42.9611619	93.9099269	130.694568	76.8537544	116.478434	84.5041073	76.5121004		43.45	56.892	36.244	53.796392	141.57	61.006	46.05198	43.1974	42.65838	56.3623416	74.9334657	54.45	94.3415638	56.90003	147.940078	64.8727053	46.05198	72.6393938	51.1934583	60.7478875		52.51	62.064	39.729	60.003668	56.43	59.972
	Cell_19	44.5	59.9952	54.366	55.865484	51.48	62.04	46.644	57.934576	69.966	52.923	142.970676	62.8156745	59.8176409	43.4077013	81.792517	154.922132	67.2064548	109.07418	77.9235816	109.961875		38.71	78.9729148	58.7562009	101.25619	45.54	87.1567761	49.45161	45.429	41.07844	51.6118574	126.168893	75.5831261	171.42806	50.692754	47.589116	145.650448	49.45161	59.5147898	85.6729733	62.3187045		50.73	57.9264	41.82	62.07276	54.45	59.972
	Cell_20	107.69	55.8576	40.426	94.143686	81.18	85.822	44.85	60.003668	41.262	75.348	134.591002	62.8156745	116.099612	43.1020545	84.8218694	115.016126	75.481366	129.643971	71.8788594	156.773716		42.66	52.7544	32.759	86.6746467	55.44	57.378728	74.2158263	44.632	58.3653614	95.147009	75.3347275	50.49	83.9284768	55.865484	57.934576	76.8121887	74.2158263	72.0049481	86.2203705	139.299166		56.07	62.064	39.032	62.07276	58.41	57.904
	Cell_21	46.28	92.0616	33.456	56.90003	84.15	54.802	69.966	56.90003	44.85	44.85	166.357224	62.6682154	91.1808161	43.3476112	86.3365457	82.7830045	50.6805	118.784146	153.952676	140.680172		41.08	253.428	58.3765129	79.2521847	77.2281319	52.734	49.892037	42.241	43.44835	50.025747	107.969843	242.55	160.161733	53.796392	80.7030858	66.9325648	49.892037	108.585331	55.5551264	46.4502887		58.74	64.8455016	79.458	70.349128	57.42	62.06068
	Cell_22	42.72	78.6144	55.76	79.660042	61.38	116.842	48.8865	87.93641	47.541	71.76	127.000083	62.2470736	61.8046804	43.3976341	77.2484882	109.288994	44.85	108.081519	94.5170627	164.087553		80.7658317	56.892	94.095	51.7273	57.42	59.763132	49.138557	75.980401	45.02829	58.85382	65.3778574	54.45	152.278388	105.767048	60.003668	96.1158286	49.138557	177.630143	91.1357558	105.295918		51.62	62.5812	43.214	57.934576	59.4	63.074
	Cell_23	48.06	57.9264	38.335	52.761846	57.42	80.135	107.64	53.4518882	46.41975	55.614	168.933148	61.642733	76.3084229	43.3319895	77.2037006	134.910224	42.159	151.645287	133.632152	96.8672223		63.3625662	59.9952	36.941	62.6365876	99	55.836	90.7759766	62.0805696	44.7415309	56.5506738	91.0444521	57.42	57.5940719	82.9765689	103.4546	79.7082461	90.7759766	98.8849036	82.2606631	53.2107901		53.04667	56.892	40.426	57.934576	57.09033	56.87
	Cell_24	45.4256	53.2716	42.517	60.003668	54.45	56.87	76.91775	86.901864	51.129	77.142	117.557078	61.642733	111.647401	42.917544	72.6596719	115.515621	85.0880853	84.3930335	64.7661232	92.9142261		75.9300031	56.892	35.547	55.2075127	46.53	92.6488857	91.539198	41.444	44.23832	90.0261695	85.5972172	54.45	82.2609707	99.4342798	48.623662	151.543224	91.539198	66.996117	98.2811211	103.459842		48.95	64.1328	41.688964	66.210944	56.43	59.972
	Cell_25	41.83	59.9952	65.518	48.623662	55.15686	62.04	48.438	73.452766	52.026	52.026	145.577673	61.642733	69.1785081	43.4354738	55.11033	147.060137	75.481366	133.072476	103.740466	106.076284		54.51	59.9952	63.8618792	57.934576	46.53	51.7	46.644	111.58	44.23832	47.083056	75.3702405	57.42	134.540119	71.383674	48.623662	61.4276387	46.644	170.769818	89.86362	72.7265659		48.06	59.9952	40.426	60.003668	58.08033	59.972
	Cell_26	72.09	244.1184	38.335	88.970956	53.46	59.972	45.2985	94.143686	85.215	47.541	114.028143	61.642733	58.0864067	42.7654426	50.49	120.863379	42.159	119.010586	111.8682	73.8893025		43.45	57.9264	48.3335277	56.382757	76.3780347	58.938	52.026	42.241	47.6012223	58.882266	88.458874	55.44	129.186849	56.90003	79.8147377	62.2729042	52.026	57.1905572	94.865092	79.1872689		55.18	56.892	42.1685	68.280036	60.22467	65.142
	Cell_27	69.42	93.096	35.547	54.830938	65.34	56.87	48.438	85.867318	51.129	52.026	89.7333437	61.642733	63.2409177	42.736224	71.1449957	115.922874	82.3433083	162.548636	116.800505	84.5254221		49.77	83.5799379	36.244	78.8424113	92.3410778	158.202	47.541	47.82	116.91556	142.304164	82.4826358	79.9924	75.9347134	65.176398	96.4960532	261.950002	47.541	120.838944	190.368607	189.682523		51.02637	67.236	41.123	61.038214	54.45	55.836
	Cell_28	51.62	55.8576	37.638	58.969122	80.19	55.836	50.232	62.07276	54.717	43.953	166.841842	61.642733	87.5618	43.2731568	85.5792076	155.267041	65.8746467	118.145453	76.7857032	80.8453449		65.4177354	54.8232	34.153	64.4832522	75.8184035	50.666	77.6090912	100.422	41.07844	100.152723	64.7102809	52.47	78.5299625	85.6679196	79.2299254	67.0024933	77.6090912	219.787159	52.4540759	112.087888		49.24637	65.1672	40.426	64.141852	54.45	59.972
	Cell_29	214.49	95.1648	30.668	58.969122	61.38	55.836	75.348	92.074594	79.833	48.438	104.962165	61.642733	50.6443516	42.970185	55.44	96.7821075	72.736589	129.594983	96.4395337	95.4822875		39.5	63.6156	40.426	74.0991586	52.47	51.7	55.614	40.647	56.8588096	58.85382	109.691502	60.885	61.4056627	51.7273	54.830938	71.1292467	55.614	79.9338701	70.3120061	88.0721832		51.62	58.9608	40.0775	63.107306	58.41	61.006
	Cell_30	47.17	85.8552	59.942	64.141852	50.49	52.734	73.554	56.90003	54.717	41.262	96.4049455	61.642733	47.4159711	42.8837886	83.3071932	121.433867	74.1089775	123.202427	94.9345287	116.174617		39.5	82.4347578	35.314899	74.7092656	53.46	83.3726711	44.85	44.2335	42.4869565	51.987541	94.1217868	78.8963749	76.2829689	51.7273	55.865484	125.0837	44.85	94.4822867	54.8412681	63.4312283		53.4	94.1304	41.123	61.038214	59.30892	83.754
	Cell_31	56.07	58.9608	36.941	62.07276	57.42	85.822	48.438	98.28187	43.056	48.438	153.205764	61.642733	91.9924846	43.4898844	57.42	165.822705	79.5985314	128.374116	79.7649915	87.219344		45.82	64.6106928	50.184	57.3366084	54.8856	55.836	65.5852834	44.632	72.3137132	59.834717	76.0998944	61.83738	108.603507	60.003668	57.3552302	71.0214612	65.5852834	112.798782	97.7735011	64.5414053		52.51	59.9952	46.002	62.07276	66.33	59.972
	Cell_32	73.87	55.8576	66.912	60.003668	54.45	55.836	51.129	58.969122	52.026	44.85	132.542988	61.642733	91.7349532	42.9530805	75.733812	211.147191	69.9512318	103.449518	70.0332899	104.201106		41.08	95.3564764	37.638	84.7178526	54.945	47.564	52.026	45.429	43.1979295	47.083056	97.2898276	91.263449	74.2822194	53.796392	57.417303	51.5718855	52.026	112.834395	96.7338746	72.0616003		52.70491	55.8576	41.123	61.038214	60.39	59.972
	Cell_33	78.32	60.4720584	57.154	82.76368	50.49	85.822	78.039	51.7273	45.747	76.245	124.612509	61.642733	54.8156977	43.4463667	74.1743482	111.904267	80.9709198	108.775807	97.420029	112.792615		41.87	57.4896598	66.9545979	65.176398	53.46	75.9500815	54.934074	96.437	42.65838	72.4353199	61.0110955	55.0220062	171.982038	54.830938	55.865484	126.391483	54.934074	132.479082	91.9656341	94.5428537		107.69	62.064	41.123	63.107306	61.875	64.108
	Cell_34	63.19	54.8232	32.062	54.830938	89.1	63.074	48.438	83.798226	74.451	47.541	124.077587	61.6069934	73.2215294	42.4971235	72.6596719	103.087278	67.2470351	83.5950374	128.633296	134.395674		45.82	113.784	114.308	56.90003	57.42	59.481884	113.890181	40.647	46.60823	51.987541	89.473438	108.9	199.03098	60.003668	60.003668	57.5736205	113.890181	67.845459	76.8577041	86.9871692		57.85	55.8576	40.426	62.07276	59.202	56.87
	Cell_35	48.06	61.0296	59.942	59.8340025	53.46	86.856	48.438	55.865484	54.717	53.82	118.971015	61.6069934	87.9932688	43.8644331	78.7631645	164.766656	71.3642005	81.6990506	122.643677	116.32804		97.1453757	49.6512	36.5925	83.9974609	51.48	100.298	51.095811	43.038	45.81826	50.6692154	136.872383	47.52	91.1531239	127.216911	53.796392	165.937296	51.095811	110.70325	79.8593902	47.1371824		48.95	62.5770624	38.335	61.038214	59.4	59.455
	Cell_36	80.99	51.72	60.639	55.865484	86.13	56.87	55.614	64.141852	50.232	78.936	167.743465	61.6069934	85.5203051	44.8758423	72.6596719	72.009153	80.9709198	150.614507	90.656071	92.6399805		66.7358251	76.2495713	57.8550384	57.934576	57.42	59.972	75.3378495	43.038	41.86841	56.892026	96.4837951	72.9766778	154.792273	87.3940265	60.003668	79.8324399	75.3378495	105.278579	83.3912428	80.2528033		48.95	59.6507448	40.525671	60.003668	55.44	67.21
	Cell_37	46.28	64.1328	41.123	62.07276	57.42	55.319	49.335	51.7273	51.129	139.035	126.40646	61.6069934	86.9743065	44.9346502	72.7044595	86.8855925	76.8131742	141.278824	117.75288	85.8380196		41.24037	53.7888	55.7698221	60.003668	66.33	89.0275923	51.129	117.159	41.07844	117.010805	70.63503	51.48	114.19808	54.0064048	69.314582	90.7128801	51.129	257.009469	46.9090808	155.959077		54.29	58.9608	42.1685	61.2109832	61.38	61.006
	Cell_38	46.725	61.0296	41.123	88.970956	90.09	64.108	51.129	56.90003	76.245	45.747	157.868722	61.0383925	56.4676523	45.3955165	71.9023338	102.204336	46.644	134.659182	125.2654	140.960458		60.1283789	62.064	39.032	51.7273	60.39	59.972	48.438	62.8257391	42.65838	46.102159	81.6211834	59.4	71.8784239	78.7412327	63.107306	65.145247	48.438	121.400121	79.3992332	73.6522739		50.73	64.1328	42.1685	56.90003	58.014	61.006
	Cell_39	49.84	55.8576	36.244	91.040048	88.94952	63.074	54.717	203.805562	84.318	48.090861	89.9332922	60.434052	91.0028737	45.3522024	87.8512219	134.709209	69.9512318	99.2575469	45.5930092	57.5073593		44.24	55.6103784	34.85	58.969122	117.81	55.836	53.800266	38.256	43.44835	54.1621896	95.7703267	53.22339	67.6162494	57.934576	123.110974	94.4810839	53.800266	68.4145902	80.5861531	76.7704014		52.21363	61.0296	41.767028	63.107306	56.43	59.455
	Cell_40	48.95	53.7888	59.245	93.10914	55.44	56.87	71.76	56.90003	50.232	79.833	106.669136	60.434052	102.982889	44.9758337	75.733812	132.206204	85.0880853	136.814042	116.581596	137.945445		46.9497995	97.2336	40.0775	60.9957976	81.1465182	85.1868572	47.541	47.82	42.3186929	147.13455	87.9823206	93.06	111.474584	61.4831991	84.7977837	104.656647	47.541	96.192471	59.8203261	261.121764		51.3975	61.0296	39.032	60.003668	64.35	58.938
Field_7	Cell_1	80.1	53.7888	40.426	57.934576	49.5	54.802	54.717	57.934576	76.245	52.923	170.85307	60.434052	72.1961611	45.1663095	81.792517	85.6531531	49.335	97.0927033	126.0772	149.899371		77.5254634	53.2716	35.547	76.3635357	85.3127689	88.0588129	49.012977	60.6276449	61.5716126	57.729712	106.31466	50.985	54.1737479	101.523618	89.1514988	141.029598	49.012977	133.55683	92.7609621	94.1674577		55.18	64.1328	37.638	58.969122	60.39	79.618
	Cell_2	56.96	57.9264	35.547	60.003668	84.15	55.836	54.717	60.003668	80.73	69.966	99.390047	60.434052	60.2921427	45.4724497	83.3071932	99.1121486	69.9918121	83.4997175	55.8219866	57.8630332		49.77	59.9952	39.032	59.4429441	54.45	72.5108134	50.232	56.2727684	41.86841	102.589388	100.577724	57.42	79.4185046	65.176398	56.90003	118.501189	50.232	137.922841	82.3280893	109.266357		49.84	60.6530784	41.123	62.07276	61.38	67.434378
	Cell_3	76.54	57.9264	40.426	54.830938	55.44	63.074	41.262	62.07276	53.82	44.85	113.607243	60.434052	43.9485948	45.4724497	83.3071932	110.577956	90.5776392	137.695525	97.119348	133.035639		38.71	82.1322765	33.456	52.761846	54.7371	78.2880961	43.953	43.835	55.6249823	72.8083432	63.0496605	78.6068771	81.6055543	50.692754	57.2000483	74.5949369	43.953	107.784051	101.749448	70.216632		53.68925	59.2576728	43.214	64.141852	59.1525	66.176
	Cell_4	48.06	51.72	36.244	57.934576	80.19	61.006	69.069	54.830938	45.747	50.232	146.97	60.434052	43.1733261	45.4724497	89.3658982	142.731024	96.0266128	105.74976	70.5441175	137.219152		42.66	59.9952	35.547	54.830938	47.52	52.734	61.8428667	43.038	48.583155	98.3396129	73.8284846	57.42	95.3548272	55.865484	49.658208	63.5233532	61.8428667	110.863362	82.4060549	138.565584		53.78181	57.9264	39.032	59.6591642	56.43	58.6795
	Cell_5	45.39	52.7544	38.335	56.90003	53.46	57.904	77.142	52.761846	85.215	49.335	138.316182	60.434052	59.9448302	45.4724497	75.733812	126.652414	82.3433083	86.0843723	52.9842289	67.4907179		42.66	77.6456389	60.4140126	53.796392	133.995839	48.598	48.438	46.695433	40.28847	102.994185	74.3037801	74.3128214	98.3496965	55.865484	140.02511	68.8468946	48.438	99.8733076	65.2475849	183.500757		49.84	59.9952	39.729	58.969122	59.4	58.938
	Cell_6	47.17	51.72	38.199085	93.10914	53.46	52.734	76.245	53.796392	82.524	48.438	161.211478	60.434052	91.4235206	45.4724497	87.8512219	90.3750788	67.2064548	152.700714	133.855635	104.349123		62.8866323	55.8576	52.1195007	58.451849	58.66839	65.486322	90.3136574	43.038	43.6979805	51.987541	76.061715	53.46	89.9454475	82.3533087	61.3082305	74.038354	90.3136574	99.4442042	74.4209574	74.6567139		53.4	56.892	43.214	64.141852	61.38	58.938
	Cell_7	72.09	97.2336	41.123	92.2815032	53.46	55.836	51.225876	86.901864	79.833	53.82	111.460883	60.434052	68.6375128	45.4724497	72.6596719	99.8403587	44.85	104.397161	132.300034	152.617423		45.82	126.1968	36.941	58.969122	57.79125	59.972	46.644	40.647	41.2814623	53.4755617	101.01619	120.78	56.0129711	60.003668	60.3916228	63.333887	46.644	74.6760736	67.1943241	83.220702		56.96	56.892	40.426	62.07276	58.03875	59.972
	Cell_8	50.73	85.8552	55.063	55.865484	77.22	113.74	44.85	50.692754	53.82	47.541	134.421125	60.3983124	41.0081138	45.4724497	86.3365457	152.232998	78.2261429	88.5131619	84.2541452	99.0236464		45.03	55.8576	47.396	49.658208	49.5	55.68607	57.164913	42.6395	41.07844	56.892026	63.8403721	53.46	83.4667343	58.969122	51.7273	81.5769671	57.164913	98.1541303	79.4352902	84.8270757		49.84	63.0984	40.426	59.5598478	58.41	56.87
	Cell_9	51.62	62.064	64.821	90.005502	54.45	56.87	52.923	81.729134	47.686314	48.438	145.136735	60.3983124	54.8535185	45.4724497	75.6890244	126.826542	76.8537544	153.534243	154.637151	206.610964		73.6955861	53.99568	40.175777	58.969122	96.9110762	77.8047176	51.129	74.121	38.70853	54.930232	73.983968	51.678	89.1851372	96.5081947	101.271683	69.3823802	51.129	98.2946756	62.00596	55.2232972		52.51	64.1328	38.16075	61.038214	59.4	62.04
	Cell_10	40.05	91.0272	36.244	61.038214	49.5	54.802	49.335	58.969122	47.541	49.7835	106.157917	60.3983124	57.954154	45.4724497	49.5	98.8265611	68.5788433	157.695966	77.2224041	105.686944		78.21	59.9952	44.608	80.8083115	53.78967	54.802	80.73	41.444	77.3857709	52.968438	92.9871478	57.42	86.7657638	102.420054	56.2099878	53.9788227	80.73	90.6385846	140.632976	81.7723711		51.62	55.8576	40.973842	56.90003	59.07033	63.074
	Cell_11	52.51	87.924	37.638	49.658208	53.46	88.924	47.541	63.107306	50.232	55.614	101.111877	60.3983124	60.0498008	45.4724497	99.9686318	139.965947	67.2470351	96.2732622	126.498434	135.428033		48.15445	55.8576	70.4556344	61.038214	53.46	57.904	50.232	44.632	41.07844	45.121262	65.5272791	53.46	203.454065	63.0607514	55.865484	55.5425439	50.232	94.8169606	66.7209692	55.7222016		49.84	56.892	40.426	62.07276	63.36	57.904
	Cell_12	76.83637	99.3024	52.275	48.623662	61.38	84.788	43.953	56.90003	47.541	45.2985	128.782112	60.3983124	73.0241497	45.4724497	81.792517	117.171969	75.481366	94.8463387	102.567374	170.85133		38.71	64.774128	102.459	90.7228024	56.71413	104.822337	98.115184	47.82	76.3118699	59.2471597	85.7870971	61.9938	205.261493	50.692754	59.2660367	175.770406	98.115184	119.654814	125.361761	84.3465559		49.84	56.892	40.426	57.934576	55.44	64.108
	Cell_13	47.17	59.9952	38.335	67.24549	51.975	82.72	50.232	85.867318	48.438	49.335	142.016049	60.3983124	97.8037843	45.4724497	89.3658982	147.281564	74.1089775	155.763488	87.6347029	164.693084		36.34	78.3649172	61.6791847	63.107306	113.85	57.904	51.129	45.429	44.9303337	131.440198	58.9503187	75.0012259	166.663123	47.589116	118.97279	60.4624521	51.129	73.8787925	57.0913819	171.219539		51.62	55.8576	41.4715	63.107306	56.43	59.972
	Cell_14	77.43	93.096	34.85	54.830938	56.43	85.822	49.335	52.761846	87.906	77.142	110.974177	60.3983124	37.280523	45.4724497	87.8512219	69.0385478	76.8537544	115.573968	102.70682	166.783848		62.588401	52.7544	41.256824	55.348211	51.975	51.7	43.953	76.512	42.65838	80.4128512	92.1750898	50.49	71.1477013	81.9627593	54.313665	87.232259	43.953	179.536962	54.5154797	125.796886		53.4	59.9952	40.426	61.038214	61.38	62.04
	Cell_15	76.095	56.892	41.82	60.003668	64.35	53.768	53.82	58.969122	52.026	52.923	130.984331	60.3983124	79.5466581	45.4724497	92.3952506	67.9358172	97.3990012	142.815131	146.014112	152.054662		71.8544326	106.733416	40.508943	107.592784	44.55	165.432737	57.408	39.85	44.633305	51.987541	141.707474	102.152051	73.3005485	94.0971087	46.55457	194.000978	57.408	75.6819003	82.3633903	62.4782223		49.84	60.5124	39.032	60.003668	61.38	61.7815
	Cell_16	55.18	55.0818	36.941	55.865484	83.16	62.04	48.438	61.038214	58.305	78.936	165.885404	60.3983124	104.911311	45.4724497	81.792517	92.3860891	67.2064548	80.0263033	65.5573933	105.610058		73.276826	54.8232	38.335	57.934576	56.25675	61.006	45.747	42.241	119.28547	58.85382	68.8588851	52.47	58.7109826	95.9598067	58.7880765	101.822215	45.747	101.43226	241.152713	107.243221		90.78	63.0984	41.123	57.934576	59.4	59.972
	Cell_17	51.62	59.9952	57.154	55.865484	50.49	57.904	47.541	95.178232	47.541	48.438	135.368117	60.3983124	96.4339572	46.264265	89.3658982	71.6326412	71.3642005	144.339603	68.8051293	118.946257		45.82	50.6856	87.2621097	53.796392	55.44	57.968108	49.335	46.392573	43.44835	59.834717	57.2445083	48.51	218.457238	60.003668	57.934576	71.4103197	49.335	113.236454	92.0441058	83.7216681		48.505	59.9952	43.214	57.2445338	57.42	56.87
	Cell_18	50.73	54.8232	40.426	67.24549	48.51	58.938	56.511	53.796392	76.245	53.82	127.30248	60.3983124	80.3625771	46.264265	74.1743482	94.2607759	63.1298697	156.776164	64.1773541	67.2856438		41.08	74.8079797	41.851365	54.830938	49.5	56.87	50.232	60.420307	80.57694	67.0276347	85.6585303	71.5969643	107.61679	53.796392	51.7273	92.3958667	50.232	88.3996276	181.570002	98.9549686		49.395	56.892	41.123	65.176398	54.45	59.972
	Cell_19	51.62	57.9264	40.426	58.969122	53.46	54.802	54.717	59.5898496	43.953	80.73	150.337805	60.3983124	67.322192	47.0044774	80.2778407	112.329418	80.73	100.235799	143.640133	137.613188		42.66	55.8576	39.729	75.1949228	61.38	114.754854	42.159	38.256	44.23832	52.968438	124.933969	53.46	83.734358	55.865484	64.141852	191.501756	42.159	88.9197992	58.6613145	92.6445041		50.73	57.9264	37.638	58.969122	55.44	61.006
	Cell_20	76.54	59.9952	54.366	57.934576	49.5	85.822	74.451	84.832772	53.82	53.82	141.100006	60.3983124	69.25222	47.0044774	86.7515669	157.939354	72.736589	108.582973	84.5772669	59.3092629		53.6445518	52.54752	37.870101	77.8549082	64.30149	56.87	108.537	50.7066017	42.4134893	51.006644	69.174844	50.292	73.6406865	70.2503247	67.1947972	96.2163046	108.537	74.1321219	89.7428579	66.1648442		53.14546	58.4436	43.911	114.834606	66.56463	61.006
	Cell_21	56.96	87.924	59.942	51.7273	62.37	55.836	49.335	55.865484	52.923	71.76	147.395784	60.3584259	97.2973704	47.0556403	84.7770818	101.964391	90.5776392	98.8139723	147.55687	151.043189		66.4460926	85.1904739	38.335	62.07276	49.5	59.972	76.981846	46.160646	39.4985	53.949335	106.646885	81.5338062	63.4910869	87.0146068	51.7273	83.2260107	76.981846	95.7763915	79.8306186	85.362206		52.51	58.9608	37.638	60.003668	57.42	61.006
	Cell_22	47.17	88.9584	47.396	50.692754	85.14	66.176	81.1785	56.90003	78.039	44.85	163.791666	59.225371	70.6485677	47.0556403	93.9099269	188.619957	82.3433083	85.6059782	81.2716192	129.926118		40.29	57.0647448	35.547	53.796392	57.42	49.632	78.7337462	40.647	41.07844	58.85382	54.206908	54.61533	54.7144787	52.761846	60.003668	73.8949693	78.7337462	101.224686	62.245358	68.7147198		54.29	55.8576	37.638	60.003668	66.33	61.006
	Cell_23	49.72163	98.268	62.033	92.074594	53.46	57.904	44.85	87.419137	80.73	48.438	151.323501	59.225371	76.1484374	47.0556403	71.1449957	77.6541741	76.8537544	89.3335912	107.59458	115.526548		60.8561869	67.236	37.638	57.934576	47.52	119.118407	52.026	43.038	45.81826	52.968438	52.1607587	64.35	103.796261	79.6943351	49.658208	190.851487	52.026	99.0515146	95.50053	65.9954838		50.73	55.8576	42.517	58.969122	58.24467	61.006
	Cell_24	75.65	54.8232	39.032	61.038214	92.07	84.788	84.318	52.761846	54.717	53.306019	140.887508	59.1896314	77.407347	47.0556403	77.2484882	133.099691	46.644	98.1423629	99.5099711	119.813625		42.66	56.892	35.547	76.3503824	53.46	49.632	74.1254679	43.569599	80.57694	161.848005	117.677375	54.45	78.0214106	55.865484	55.865484	84.8032503	74.1254679	71.2158548	171.466968	187.142041		50.73	57.9264	41.82	60.520941	56.75967	66.515152
	Cell_25	42.72	57.4092	39.729	51.7273	51.48	52.438276	49.335	57.934576	54.717	48.438	164.582686	59.1896314	67.6631841	47.0556403	74.1743482	142.365352	85.0880853	143.171336	109.091027	104.418624		42.66	51.72	35.1985	115.869152	69.3	61.006	82.524	52.8657225	47.0205943	48.063953	138.930655	49.5	57.3115946	55.865484	72.41822	68.3458764	82.524	116.294642	92.929005	83.8061305		50.73	59.9952	38.335	62.590033	53.46	59.972
	Cell_26	49.84	88.9584	85.034	49.658208	59.4	50.666	44.85	55.865484	51.129	46.644	122.959898	59.1896314	69.8229698	47.0556403	87.8512219	177.071994	79.5985314	131.12306	88.5339845	87.6283909		64.78	51.72	34.153	53.796392	69.3	167.508	63.2868465	49.414	52.13802	54.2475277	64.8892166	49.5	96.5586537	84.832772	72.41822	193.429415	63.2868465	91.6604061	86.7550851	75.8440942		53.4	63.0984	39.729	62.0117218	55.44	65.142
	Cell_27	48.06	91.0272	37.405899	97.247324	52.47	80.652	62.79	51.7273	123.786	43.056	94.4370348	59.1896314	87.8029135	47.0556403	48.51	120.806296	65.8340664	110.153049	116.292122	131.59306		48.17578	53.7888	39.032	52.244573	50.49	153.032	45.747	41.444	37.91856	52.5849073	86.969519	51.48	87.2985274	63.0886842	52.761846	235.013805	45.747	96.5829733	77.1143256	67.28986		50.73	60.4824024	43.214	65.176398	56.43	64.108
	Cell_28	47.615	62.064	33.456	90.005502	86.13	101.332	52.923	55.865484	59.202	51.129	151.58822	59.1896314	68.3246237	47.0556403	87.8512219	100.074779	64.5022582	139.952272	70.7060709	51.6975122		63.4305568	59.9952	39.032	84.9293158	58.64265	67.21	48.438	58.734118	41.86841	66.6687127	102.126502	57.42	97.044888	83.065606	61.2813323	102.423405	48.438	149.685231	61.3073606	64.5786712		56.515	68.7876	40.426	59.217413	58.905	59.627678
	Cell_29	80.1	85.8552	37.638	53.796392	81.18	59.972	52.923	60.003668	79.833	121.095	122.603105	59.1896314	63.3456265	47.0556403	74.1743482	121.518874	79.5985314	85.572527	168.793624	160.652662		43.845	63.5804304	39.032	84.6611925	46.53	123.07847	61.2086034	46.226	40.28847	103.975082	89.7507889	60.85134	105.774626	57.417303	48.623662	108.681836	61.2086034	60.1611093	48.3826009	179.788789		55.47637	63.8742	41.237308	64.0404665	53.46	61.006
	Cell_30	53.4	59.9952	33.456	56.90003	76.23	59.972	76.245	56.90003	49.335	46.644	132.639297	59.1896314	79.0778309	47.0556403	80.2778407	110.707805	72.736589	100.102482	142.60145	96.1112685		61.5407282	57.9264	55.3826358	77.4441231	55.44	53.768	52.502307	39.85	42.65838	54.930232	113.499232	55.44	139.801672	80.5907775	57.934576	47.1610619	52.502307	94.2835303	65.5574163	78.4258439		54.29	57.9264	38.335	60.003668	53.46	58.938
	Cell_31	46.28	62.064	39.032	67.24549	58.41	55.836	80.3712	58.969122	77.149176	43.056	133.748036	59.1896314	100.076877	47.0556403	48.51	114.14246	43.953	118.723169	132.299116	121.156792		41.87	123.138222	36.244	55.865484	79.6883789	58.590576	48.438	123.256179	40.28847	119.30741	65.1650095	117.852707	100.125514	54.830938	83.274034	95.1311423	48.438	168.092894	79.3039916	201.139828		58.74	59.9952	43.214	58.2790798	56.43	64.477138
	Cell_32	43.61	53.7888	38.6835	99.316416	49.5	64.108	45.747	60.003668	52.026	43.953	89.4188585	59.1896314	86.9064199	47.0556403	81.792517	209.881766	76.8537544	133.604556	123.36234	140.958114		63.6592523	62.064	53.802534	115.479182	57.63582	51.7	71.8252765	97.234	77.3347799	72.3028988	110.473326	59.4	152.726876	83.3650947	60.229199	56.398696	71.8252765	127.721274	159.871153	92.3622107		50.88664	62.064	40.426	64.141852	56.628	62.04
	Cell_33	56.07	52.7544	41.123	62.07276	51.48	84.788	53.221701	55.865484	52.923	52.026	106.552547	59.1896314	72.731712	47.0556403	81.792517	90.0200772	72.736589	118.465976	104.170184	124.67736		41.08	55.8576	41.120212	52.761846	53.46	66.176	71.3357621	43.038	41.86841	53.949335	48.6695434	53.46	121.024749	53.796392	55.865484	98.3686366	71.3357621	59.1503586	56.8663163	78.4293354		52.955	63.0984	40.0775	64.659125	56.43	59.972
	Cell_34	41.83	61.0296	34.85	54.830938	52.47	86.856	49.335	55.865484	70.863	44.85	149.000621	59.1896314	90.661341	47.0556403	84.8218694	137.113902	71.3642005	107.518457	86.0381374	154.315306		39.5	50.6856	42.145499	60.003668	93.3983741	57.904	49.556559	38.256	41.86841	51.1469123	54.5838484	48.51	72.3395473	51.7273	97.6009235	79.5630377	49.556559	97.8808474	50.0742789	84.9319969		52.21986	67.236	39.729	62.07276	54.45	63.074
	Cell_35	46.74992	59.9952	36.941	57.934576	54.45	56.87	46.644	58.969122	50.232	46.644	145.362681	59.1896314	76.6347653	47.0556403	53.46	105.982642	79.5985314	134.06899	93.7048296	79.7602575		64.3770163	90.140444	50.7064071	98.28187	66.63789	72.1063126	47.508708	44.632	63.1976	60.0299155	122.709743	86.2713067	88.3600457	84.3050439	69.6363258	64.6457373	47.508708	99.0231996	121.398799	83.8524164		54.29	61.0296	41.82	66.210944	59.4	61.762888
	Cell_36	75.65	59.9952	38.335	93.10914	48.51	95.128	52.923	60.003668	112.125	47.541	117.275518	59.1896314	67.4659646	47.0556403	80.2330531	148.992925	71.3642005	115.577517	89.8686549	162.532352		109.02	59.9476176	37.892405	54.830938	57.717	150.964	58.305	39.85	43.1236723	81.9909281	55.844904	57.37446	85.1141026	142.767348	60.3140318	237.829084	58.305	91.6907305	80.4202044	124.898086		51.62	62.064	38.335	62.590033	57.42	58.938
	Cell_37	49.84	57.9264	42.517	54.830938	49.5	83.754	40.365	53.796392	46.644	80.73	127.663498	59.1896314	55.4175102	47.0556403	72.6596719	143.678387	74.1089775	99.1196346	110.983765	116.298233		44.29688	56.892	57.7616502	175.87282	59.4	61.006	71.76	51.008	41.86841	78.3608716	205.614845	54.45	101.72188	58.0090633	62.07276	69.5785574	71.76	124.385725	86.4542461	102.291512		55.18	59.9952	39.032	61.038214	53.46	57.2836
	Cell_38	49.84	61.0296	40.426	90.005502	86.13	92.026	113.022	53.279119	76.245	77.142	150.132301	59.1896314	73.1620987	47.0556403	90.8805744	194.256875	68.6194236	106.71393	96.9035036	112.368541		35.55	96.0585568	37.998349	55.865484	56.43	56.87	60.099	70.5899999	45.81826	52.968438	75.8545395	91.9353937	60.7033274	46.55457	58.969122	95.9794719	60.099	114.730958	95.5200604	55.471604		49.84	57.9264	40.426	57.934576	56.43	64.108
	Cell_39	56.96	66.134364	35.547	91.040048	53.46	52.734	49.335	85.867318	49.763766	48.438	176.651231	58.4620053	60.5172961	47.0556403	79.7704241	186.834515	49.335	78.5223225	149.811884	110.974981		41.2775	57.9264	39.032	56.95693	160.38	56.94755	52.026	45.391541	40.28847	56.4015775	66.9601432	55.44	86.8617571	54.0550285	167.596452	68.7027808	52.026	111.827448	73.5445555	58.6239914		55.18	57.9264	42.517	58.969122	57.42	58.938
	Cell_40	53.4	50.6856	34.153	56.90003	51.48	62.04	84.318	52.761846	48.438	77.142	96.7917891	58.0166899	91.0662528	47.0556403	59.4	141.320141	93.2818358	77.9700509	126.075055	174.517482		63.8253656	61.0296	40.426	61.6103179	97.02	63.08951	68.9566167	56.3070649	78.6466388	57.872923	86.4701234	58.41	86.4472198	83.5826287	101.385508	99.3199384	68.9566167	74.6478481	153.731834	79.6266243		48.95	56.892	40.426	68.280036	54.45	59.972
Field_8	Cell_1	51.62	87.924	40.426	50.692754	53.46	52.734	83.421	126.214612	40.365	218.868	132.625582	58.0166899	64.36819	47.0556403	90.8805744	86.9953898	68.6194236	81.7976614	70.9723743	148.174208		117.71	58.9608	35.547	97.247324	67.1121693	52.734	49.335	89.6923732	44.5874867	74.8468924	87.9306814	56.43	97.1282659	154.147354	70.1319458	87.0979192	49.335	186.519306	75.0035019	132.060905		49.84	59.9952	41.82	64.141852	58.41	57.904
	Cell_2	48.95	91.0272	36.941	51.7273	57.915	58.421	76.245	84.832772	51.5775	46.644	164.678376	58.0166899	67.6187809	47.0556403	89.3658982	114.494578	76.8537544	114.690844	83.9117833	93.1241115		73.9134649	55.8576	36.244	62.07276	86.13	57.294974	53.40738	47.023	44.23832	82.395348	100.012067	53.46	73.2768299	96.7935183	90.005502	98.4927569	53.40738	88.8960095	89.4736786	78.6921115		53.845	57.9264	46.699	60.003668	57.42	64.108
	Cell_3	76.54	47.5824	60.9178	52.761846	56.43	62.04	48.438	55.865484	49.7835	81.627	163.5048	58.0166899	82.8856126	47.0556403	72.7044595	115.629082	74.1089775	149.500675	125.176928	103.86459		77.42	46.548	117.793	58.0276851	55.44	55.823592	52.026	42.241	119.217692	60.815614	97.6571246	44.55	188.372078	101.385508	57.934576	75.2836787	52.026	85.9314509	224.859292	66.337893		51.175	57.9264	41.82	62.07276	63.36	60.316322
	Cell_4	49.84	89.9928	37.638	54.830938	55.44	58.938	52.923	61.038214	45.747	43.953	140.840024	58.0166899	110.104993	47.0556403	77.2484882	149.357167	64.4616779	111.697241	84.6377915	145.459971		46.61	179.9856	34.85	54.830938	52.2225	135.454	49.335	62.4017096	43.9341816	60.815614	61.6867006	172.26	69.2830022	61.038214	54.5723015	201.951945	49.335	124.535262	62.12964	64.0839495		55.18	64.1328	40.658101	56.90003	54.45	62.04
	Cell_5	44.5	50.1684	66.215	90.005502	45.54	61.006	55.614	54.830938	44.85	70.863	123.770116	58.0166899	75.4239584	47.0556403	75.733812	147.537119	41.262	125.722823	59.4279539	64.6947835		60.6251735	57.3067944	75.5838077	48.623662	59.4	60.166392	44.85	45.163599	41.86841	77.8735384	60.8380163	54.84699	152.411671	79.3918111	62.07276	88.9411307	44.85	84.0666672	87.0476774	122.271964		52.51	57.9264	41.4715	58.969122	54.45	55.836
	Cell_6	48.06	89.4756	59.942	82.76368	56.43	63.074	87.906	51.7273	46.644	80.9094	130.909146	58.0166899	68.1331365	47.0556403	80.2778407	158.274448	93.2818358	150.254669	173.84492	139.357172		102.7	51.72	61.8564178	59.2081021	54.45	132.83604	46.644	68.7411065	44.0092287	79.00937	91.0570694	49.5	103.227703	134.49098	56.90003	151.32989	46.644	175.710773	57.9893935	94.2964644		53.4	58.9608	42.517	60.003668	56.59533	61.34205
	Cell_7	52.51	57.9264	43.911	56.90003	57.42	64.108	51.129	55.865484	75.348	55.121547	162.806895	58.0166899	95.1053389	47.0556403	75.6890244	98.1327825	83.7156968	120.983482	99.1066816	120.834752		43.845	50.6856	37.638	57.934576	53.46	56.87	53.521299	40.647	42.65838	57.872923	79.1497901	48.51	73.0769444	57.417303	55.865484	74.4620781	53.521299	81.1087809	76.4642597	72.3234069		51.62	59.9952	41.4715	64.141852	65.34	59.972
	Cell_8	46.28	52.7544	39.729	58.969122	50.49	48.598	74.451	55.865484	52.026	48.438	180.322567	57.9809503	67.2358891	47.93641	51.48	159.854336	47.541	105.360881	178.204376	148.494685		41.87	81.3421831	34.153	58.3080471	55.44	58.938	48.438	66.4728605	41.86841	50.025747	93.0096646	77.8506973	74.74213	54.830938	57.934576	87.645381	48.438	150.820968	57.3509954	88.9960037		50.285	62.064	43.214	62.07276	55.44	59.972
	Cell_9	51.175	57.9264	46.699	57.934576	74.25	59.972	49.335	60.003668	51.129	45.747	102.425723	57.9809503	64.9829711	44.591704	77.2037006	132.632751	71.3642005	139.031172	87.098398	147.868081		54.67909	58.9608	42.517	54.830938	59.4	80.3146451	51.129	47.82	44.23832	75.0704133	89.7528791	56.43	85.760663	71.6051062	62.07276	73.577637	51.129	105.124788	56.5340636	80.4329611		48.95	63.0984	41.123	64.141852	61.38	59.627678
	Cell_10	70.31	57.9264	35.1985	90.005502	53.89956	51.7	77.142	58.969122	66.378	43.056	174.320678	57.9809503	106.42571	44.6345109	96.9392794	172.913844	68.6194236	103.812372	158.112388	106.337033		45.03	60.7596216	73.882	61.038214	52.47	61.006	52.923	60.8653821	39.4985	141.443656	58.8754889	58.15161	136.397216	58.969122	54.830938	60.5972256	52.923	144.9717	89.1677231	184.612843		129.94	56.892	40.890899	61.2451232	54.45	56.87
	Cell_11	55.18	91.0272	33.456	86.901864	81.18	83.754	67.275	57.934576	82.524	69.069	108.18631	57.9809503	94.4979037	44.6345109	92.3952506	95.3477424	76.8537544	150.223493	66.2965416	66.7812579		43.07238	52.7544	38.331515	56.90003	53.67186	55.836	95.082	41.161862	44.5313989	56.892026	67.8836694	50.49	106.133578	56.405517	56.0868768	83.106615	95.082	103.592365	70.9743421	57.9776591		48.95	66.2016	39.264101	56.90003	57.74967	57.904
	Cell_12	69.42	58.9608	38.335	98.28187	55.44	53.768	44.85	60.003668	53.82	54.717	167.263971	57.9809503	56.0489952	44.6345109	45.54	132.130152	83.6751165	89.9010342	95.8099664	138.688004		45.03	88.4560581	37.221194	55.865484	57.42	59.972	45.747	81.294	44.23832	59.2147901	51.6231463	84.6592204	73.44604	58.969122	60.003668	102.623768	45.747	136.218172	54.2299351	87.2522932		55.18	55.8576	41.587899	68.280036	59.4	58.938
	Cell_13	54.24906	57.9264	38.335	60.003668	51.48	59.972	48.438	94.143686	72.657	45.747	121.016121	57.9809503	86.3011789	44.6345109	83.3071932	155.514581	72.736589	109.791283	75.7574022	93.4588969		44.635	52.4099448	41.758664	62.5310639	59.4	53.768	52.4745	47.317093	102.6961	52.968438	67.2490721	50.16033	122.87121	58.451849	62.07276	71.8505594	52.4745	101.532202	139.935505	60.1791997		52.955	56.5961616	40.426	61.038214	61.38	66.176
	Cell_14	50.73	50.6856	36.941	60.003668	53.46	84.788	52.026	55.865484	49.335	54.717	121.89073	57.9809503	53.0656977	44.6345109	47.52	113.753734	76.8537544	146.948021	76.9603497	112.289551		45.03	68.2704	37.638	55.865484	60.39	51.7	84.616701	44.774663	41.07844	95.709165	69.2764964	65.34	83.5183146	58.969122	63.107306	67.0323457	84.616701	107.997306	55.4843551	103.006361		54.29	57.9264	38.335	62.07276	54.45	68.914032
	Cell_15	69.42	56.892	55.063	61.038214	49.5	56.87	50.232	57.934576	78.936	44.85	146.073772	57.9809503	71.3127812	44.6345109	52.47	71.4487104	69.9512318	143.361378	122.537707	88.6459643		45.03	53.7888	43.214	57.934576	51.48	98.6638126	45.747	57.9392667	44.23832	50.025747	78.5876328	51.48	81.4303557	58.969122	53.796392	117.326036	45.747	95.7665682	76.7878612	83.3267202		49.84	56.892	39.961101	72.41822	61.38	58.938
	Cell_16	79.21	87.924	39.729	87.419137	48.51	57.904	41.262	52.761846	48.438	43.953	158.133862	57.9809503	74.6475939	44.6345109	75.733812	99.3556057	75.481366	120.096293	161.86132	139.829116		45.82	54.8232	40.0775	59.1346494	54.45	53.768	64.0281363	76.6893213	60.795159	56.4653358	97.716956	52.47	104.998582	60.003668	56.90003	76.1339114	64.0281363	176.887853	128.771301	64.4549529		56.07	67.236	41.123	56.90003	54.45	67.21
	Cell_17	48.95	64.1328	40.426	93.10914	93.06	49.632	50.232	50.692754	44.85	61.893	180.793002	57.9809503	80.0313033	44.6345109	72.6596719	168.384143	65.8746467	85.8282275	80.7674629	136.926806		76.0605759	53.2716	39.195795	60.003668	57.56256	100.815	76.7388434	41.444	42.65838	56.9950202	87.5119161	50.985	106.400055	99.6052716	60.1526426	120.594409	76.7388434	56.5032466	95.1996678	82.2810608		49.84	64.1328	38.335	60.520941	58.41	64.108
	Cell_18	50.73	51.72	62.73	67.24549	54.945	54.802	48.438	87.93641	48.438	45.747	102.258209	57.9809503	94.0570618	44.6345109	80.2778407	172.081321	68.6194236	80.186666	93.7167176	110.788331		124.03	55.1676552	38.951845	47.589116	58.72779	56.165846	73.6622715	41.709401	40.28847	57.872923	72.5726636	52.79967	67.2726928	162.423722	61.3703033	69.7934511	73.6622715	100.27087	73.9140704	72.5184326		49.84	56.892	45.305	60.003668	59.4	58.938
	Cell_19	48.06	53.7888	40.426	57.934576	57.42	58.938	74.451	52.761846	45.747	44.85	99.6733356	57.9809503	72.487011	49.4299261	84.8218694	86.4776386	67.2064548	121.013658	93.8701277	152.120478		43.40102	75.3795581	45.305	126.936646	99.99	89.2197302	90.597	48.2185	44.23832	56.892026	208.08988	72.1440086	131.889526	56.8358881	104.489146	105.355288	90.597	68.8975475	65.1466829	90.7055447		52.51	59.9952	39.729	60.6068083	55.44	67.21
	Cell_20	51.62	84.8208	51.578	52.761846	54.45	59.581148	81.627	53.796392	49.335	52.026	102.906529	57.9809503	115.117641	90.2213414	45.54	96.6069497	78.2261429	85.8352882	70.1283175	111.612374		44.24	65.1672	34.85	92.074594	49.5	80.3732977	44.85	42.241	93.5043298	51.987541	101.735309	62.37	92.7100986	57.934576	51.7273	72.6621294	44.85	107.757582	147.708793	82.3287922		50.73	63.0984	39.032	62.5165802	64.35	63.074
	Cell_21	46.28	87.924	40.20296	54.830938	59.4	51.7	55.614	55.5209802	48.438	74.749701	116.401526	57.9809503	115.841544	90.2213414	51.48	135.734534	79.5985314	120.408709	95.4076258	132.997306		124.03	61.0296	39.729	82.4119923	79.385326	55.836	99.567	46.226	44.633305	54.930232	93.5427815	58.41	68.4373212	162.423722	82.9573449	71.76585	99.567	90.648234	93.2269376	66.0893729		55.18	59.9952	41.82	74.487312	61.38	59.972
	Cell_22	80.99	127.2312	38.335	88.970956	47.52	54.802	53.82	51.7273	43.953	49.335	159.855944	57.9809503	113.975196	90.2213414	55.44	165.525514	76.0097356	129.181953	98.6660712	105.945937		39.5	58.9608	62.033	73.2715177	56.12904	71.346	50.232	39.85	46.6129698	108.004734	78.12475	56.43	173.361907	51.7273	58.65462	96.6355376	50.232	83.9250767	59.9937491	144.607312		52.51	61.3740552	39.032	58.969122	57.42	57.904
	Cell_23	42.72	91.0272	52.972	62.590033	90.09	88.924	49.335	55.865484	50.232	52.026	122.425426	57.9809503	67.1389617	90.2213414	87.8512219	82.3738717	48.438	84.6600304	112.013354	150.635054		42.71609	151.0224	57.5278387	56.90003	53.46	52.734	92.9454554	44.820889	39.4985	51.987541	91.5386869	144.54	146.378824	55.9389368	55.865484	61.735518	92.9454554	100.023293	46.5145575	71.7161744		50.73	64.1328	44.143101	61.3827178	57.42	119.944
	Cell_24	51.62	58.9608	38.335	82.246407	60.39	61.99864	45.747	55.865484	44.85	52.026	137.942372	57.9809503	73.7785856	90.2213414	78.7631645	204.998015	72.736589	136.712095	96.7158418	143.389873		131.14	97.2336	96.1926159	82.5151945	83.9456422	56.9217	48.438	49.168524	45.02829	59.834717	76.6058263	93.06	169.75941	171.734636	87.7228569	97.8438834	48.438	107.567774	84.6932492	67.5655896		52.51	64.1328	41.123	55.865484	55.935	59.972
	Cell_25	79.21	51.72	42.517	55.865484	54.45	88.924	44.85	58.969122	71.76	42.159	161.973808	57.9809503	52.4321078	90.2213414	90.8805744	108.734978	89.1646704	99.0867257	48.2258047	52.4830311		45.6225	73.0497438	50.6143822	51.7273	52.9749	54.802	53.201967	46.226	64.9887811	89.75852	76.1151001	69.914198	147.813542	59.7450315	55.3585565	72.6970985	53.201967	88.8698228	77.6388206	131.977393		51.175	59.9952	37.638	59.486395	55.44	63.074
	Cell_26	49.84	59.9952	36.244	54.830938	54.45	48.598	49.335	62.07276	48.438	55.614	183.25749	57.9809503	81.3391122	90.2213414	53.46	116.024176	85.0880853	90.050084	78.4801724	129.012063		46.08307	51.72	51.9136376	107.379835	59.4	76.469865	80.052277	135.49	44.23832	53.949335	105.290616	49.5	132.895592	60.3481718	62.07276	86.7594683	80.052277	210.208944	83.1444011	61.7969339		48.95	56.892	48.093	64.141852	57.42	60.61825
	Cell_27	52.51	62.064	37.9865	66.210944	59.4	54.802	50.232	53.796392	44.85	52.026	138.112987	57.9809503	100.610545	90.2213414	89.3658982	70.0105899	63.1298697	116.521711	74.460216	123.356917		72.4215357	79.4787364	41.326524	61.038214	165.33	58.09529	40.365	45.51667	74.25718	52.968438	81.0486225	76.0672361	98.4568785	94.8397596	172.769182	95.2178905	40.365	93.0324953	150.526368	72.2644935		49.395	58.9608	38.335	59.6902006	63.36	67.21
	Cell_28	49.84	53.7888	41.123	85.867318	56.43	89.958	54.717	88.970956	52.026	54.717	121.508325	57.9809503	118.988577	90.2213414	101.43852	86.8152015	71.3642005	117.750861	119.353911	97.9378984		45.82	55.0818	36.637805	87.6682205	53.03529	48.598	48.438	44.777851	44.23832	53.4588865	82.3476883	52.7175	86.2458621	60.003668	55.4216638	83.8506708	48.438	83.8487565	100.416555	59.3317243		52.065	129.3	43.214	63.4518098	60.39	57.214322
	Cell_29	80.1	54.8232	41.123	55.865484	56.43	54.922978	52.923	57.934576	52.026	52.923	100.044634	57.9809503	72.7464175	90.2213414	84.8218694	165.235403	72.736589	87.5680473	48.0408316	91.7102088		60.1832349	82.7210528	50.0670044	55.865484	48.51	59.972	48.438	46.226	38.70853	61.796511	87.6102583	79.1703812	101.586517	78.8130695	50.692754	86.5343406	48.438	116.808324	49.9037341	82.8462817		51.62	62.5812	42.517	58.6246182	58.41	59.972
	Cell_30	48.06	91.0272	36.244	51.7273	56.43	53.768	80.73	88.970956	76.245	52.026	111.448817	57.5784595	125.348448	90.2213414	89.3658982	91.0344553	74.1089775	85.109673	128.727504	163.788368		43.45	143.7816	33.1075	51.7273	56.43	55.836	55.614	40.647	85.1835284	70.5808085	82.2412274	137.61	88.7107745	56.90003	58.969122	65.180042	55.614	75.7604554	171.562179	94.0743264		51.62	57.9264	43.214	59.486395	54.12033	60.865376
	Cell_31	78.32	67.422192	41.82	79.660042	48.51	62.04	45.747	54.830938	47.541	50.232	176.975484	56.8080089	79.3301226	90.2213414	71.1449957	142.31442	72.736589	99.567615	87.0415662	73.8548712		41.36756	54.8232	38.335	54.3974632	56.43	83.9682986	45.747	38.787599	71.0976555	79.7912136	88.187987	52.47	66.8448015	54.1729667	58.969122	85.5686871	45.747	87.4343066	97.1851714	114.263695		52.51	61.0296	46.002	56.90003	57.42	55.836
	Cell_32	57.85	53.7888	57.851	61.038214	52.47	59.972	83.421	57.934576	49.335	52.026	174.612589	56.8080089	57.8221795	90.2213414	81.792517	136.483584	68.6194236	80.3559835	134.497945	141.767447		68.4618582	55.9372488	92.004	78.0157822	57.25863	65.659	50.232	41.444	48.18817	88.9258326	70.5336836	53.53623	207.44907	89.6543564	59.835037	69.5819558	50.232	80.3180456	105.500752	149.283094		52.36137	63.0984	39.961101	56.90003	60.39	60.546904
	Cell_33	46.28	62.064	39.032	51.7273	53.46	59.972	77.142	57.934576	46.644	52.026	101.785507	56.8080089	82.0462369	90.2213414	72.7044595	144.769061	51.129	122.503915	95.714727	97.07679		41.87	84.1413999	40.426	54.830938	57.42	53.768	52.923	47.004669	38.70853	68.6353131	69.3720287	80.5297621	69.0558484	54.830938	60.003668	55.3143569	52.923	116.175184	44.7693152	96.6953186		51.62	58.9608	87.822	61.2968505	58.41	59.972
	Cell_34	51.62	65.1672	36.941	90.005502	79.2	95.128	52.026	88.970956	41.262	81.627	114.977255	56.7722693	42.1301652	90.2213414	72.7044595	128.709357	42.159	150.644458	75.076634	109.061864		43.49345	64.5062184	39.032	55.865484	81.735196	79.7817153	48.438	39.053	42.1385797	60.0044122	86.775013	61.73739	74.7207915	56.95693	85.4129495	81.0382446	48.438	82.5831639	75.5719585	94.3556045		53.4	125.1624	41.82	57.417303	123.75	56.722138
	Cell_35	49.84	89.9928	36.244	54.830938	86.13	55.836	93.288	67.24549	50.232	52.026	144.893552	56.7722693	78.0525161	91.0127567	86.3365457	114.996512	64.4616779	139.562486	143.348105	133.586839		41.08	56.892	50.9327202	55.865484	62.37	55.261096	52.416195	47.023	44.23832	55.911129	82.6558545	54.45	131.170095	53.796392	65.176398	91.3461258	52.416195	61.1179074	90.9594195	85.0519631		56.07	63.0984	41.123	61.038214	59.895	67.21
	Cell_36	44.5	61.0296	94.095	53.796392	49.5	55.836	70.863	64.141852	48.438	47.541	157.421932	56.7722693	97.9112805	91.5445477	89.3658982	139.169738	64.4616779	102.542163	98.3381012	96.8265971		41.87	91.5415699	37.638	52.761846	57.97836	54.802	95.3553051	38.256	82.7011946	57.7915085	65.9608567	87.6122914	87.099011	54.830938	60.5871519	48.7789875	95.3553051	91.9649606	129.033132	94.2067051		51.62	57.9264	39.5896	62.07276	64.35	59.972
	Cell_37	45.39	55.8576	43.911	52.761846	54.45	56.353	47.541	58.969122	50.232	50.232	142.251538	56.7722693	77.4646303	91.404172	91.1698775	100.75302	52.866489	102.150941	142.446687	91.322875		45.51901	62.064	33.456	83.5391219	144.54	59.972	50.232	46.167022	39.4985	119.669434	75.7364481	59.4	82.1914743	59.609506	151.043716	55.4499299	50.232	80.9778231	45.3384013	215.119319		51.62	55.8576	45.305	58.969122	59.54157	65.142
	Cell_38	46.28	91.0272	37.638	58.451849	51.48	56.87	51.129	96.212778	78.039	50.232	124.820754	56.7722693	89.6959865	91.404172	78.7183769	93.0156558	68.6194236	133.682269	84.7966168	132.710911		56.88	51.72	57.9402467	55.865484	51.48	56.726274	50.302863	70.3413502	41.07844	57.3824745	95.4464918	49.5	164.82387	74.487312	53.796392	74.2585822	50.302863	160.519418	82.4360615	104.84196		51.62	61.2178608	43.214	61.038214	57.42	59.972
	Cell_39	40.05	51.72	42.517	52.761846	52.65018	55.836	52.026	54.830938	47.541	52.026	171.216662	56.7722693	92.5336045	91.404172	98.4539556	92.9414785	83.0295026	115.547355	100.428263	126.320764		41.87	54.8232	36.244	145.870986	55.44	56.87	44.85	41.444	40.28847	104.955979	146.212992	52.47	55.7482355	54.830938	57.934576	74.0896716	44.85	76.3524269	76.1618245	136.276933		48.06	63.0984	41.82	58.969122	61.38	62.04
	Cell_40	55.18	89.9928	39.729	92.074594	56.43	52.734	54.717	57.934576	46.644	51.129	169.296245	56.7722693	78.316332	91.404172	87.8512219	147.277623	69.9918121	109.725736	180.101625	219.638105		41.08	78.8393779	56.8107261	54.830938	61.38	77.0503236	50.232	69.934469	62.737452	60.815614	49.6443713	75.455321	163.269945	53.796392	64.141852	123.804324	50.232	97.5112077	73.9874132	89.7527638		51.70099	59.9952	115.005	67.24549	61.38	63.54447
Field_9	Cell_1	99.68	88.9584	39.032	65.176398	48.51	61.006	78.936	98.28187	45.747	48.438	122.563227	56.7722693	85.0132852	91.404172	90.8805744	155.737105	78.2261429	98.6859511	127.669504	98.8774924		45.425	86.7919051	67.609	55.865484	52.47	138.825686	47.541	53.399	48.97814	52.3465493	85.7211438	83.0664985	174.739409	59.486395	54.830938	171.876667	47.541	113.358966	90.3180848	80.2079713		48.95	63.0984	40.890899	58.451849	56.43	58.938
	Cell_2	42.72	55.8576	41.82	55.865484	52.47	51.7	69.966	55.865484	45.747	52.026	180.800734	56.7722693	75.9571767	91.404172	83.3071932	143.840367	79.5985314	122.580236	97.3165946	117.146821		41.87	90.0746872	56.2381267	60.003668	62.8345733	75.4940068	68.8609947	42.241	43.44835	51.006644	67.9960007	86.2083724	120.884593	54.830938	65.6618753	128.105194	68.8609947	59.0270351	64.9214245	60.4365642		52.51	60.5124	43.214	103.4546	56.925	62.04
	Cell_3	53.4	57.9264	37.638	62.07276	57.42	54.802	69.966	85.867318	112.125	49.335	112.247744	56.7722693	85.8711326	91.404172	74.1743482	90.377741	76.8537544	118.253033	109.903319	87.7345302		39.5	51.72	39.032	85.867318	94.1806958	58.938	46.644	40.647	76.6711245	79.828627	96.9546761	49.5	77.6621949	51.7273	98.4184466	96.8564856	46.644	90.1215631	134.071189	77.0939242		48.505	58.9608	38.6835	56.90003	57.74967	60.431096
	Cell_4	54.29	64.1328	36.941	60.003668	53.46	67.21	48.438	55.865484	44.85	83.421	147.627218	56.7722693	78.5953668	91.404172	86.7152147	87.2031437	74.1089775	145.323401	116.551719	126.693537		37.92	51.72	65.518	86.2810619	61.38	55.836	43.056	81.294	47.3982	48.063953	95.1787625	49.5	133.757648	49.658208	64.141852	53.5799384	43.056	199.464202	101.193261	61.2043374		53.756	63.0984	39.3805	61.555487	57.42	58.938
	Cell_5	47.17	50.6856	45.305	56.382757	57.42	54.802	82.524	64.141852	53.82	77.142	176.63959	56.7722693	39.7904172	91.404172	53.03331	59.2257323	85.0880853	86.7723699	102.678463	124.949903		64.3577008	86.996257	38.335	52.761846	50.49	109.604	48.8865	37.459	43.44835	48.063953	78.9964646	83.2620789	91.7469773	84.2797492	52.761846	99.4793671	48.8865	75.7323174	92.4782045	85.8758112		52.955	57.9264	38.6835	64.141852	53.46	60.777486
	Cell_6	82.77	52.7544	39.729	54.830938	57.42	82.72	76.6935	56.90003	75.348	51.129	179.801317	56.7722693	115.058767	91.404172	80.2778407	80.5248274	78.2261429	77.7809117	80.3494322	122.261455		36.34	56.892	46.699	80.900384	49.5	57.904	55.614	45.429	67.9362145	107.89867	127.726342	54.45	86.7349586	47.589116	51.7273	67.5135041	55.614	87.5440565	117.406372	171.452765		53.845	66.2016	41.82	60.003668	58.41	57.904
	Cell_7	47.17	56.2455	141.491	55.865484	77.22	49.632	48.438	83.798226	80.73	82.524	95.4314126	56.7722693	100.395605	91.404172	87.8512219	100.68134	75.481366	81.2333569	116.206876	88.5859093		49.77	123.0936	43.214	56.90003	60.72462	57.904	70.6128949	58.3960338	75.04715	54.930232	83.9666618	117.81	71.0682021	65.176398	63.4569825	88.5288012	70.6128949	125.493859	157.530666	63.6891779		56.96	61.2882	38.335	63.107306	56.925	63.074
	Cell_8	49.84	95.1648	43.214	51.7273	59.4	84.788	56.511	73.452766	40.365	47.541	117.967175	55.5993278	86.0111882	91.404172	47.52	225.29865	93.2818358	78.4496856	163.538003	175.546912		38.71	86.1737911	82.246	55.865484	53.46	56.87	72.413922	58.2339049	45.2360521	54.930232	79.6204715	82.474916	132.487937	50.692754	55.865484	90.5212876	72.413922	94.0595592	94.458771	95.9468975		48.95	59.6507448	40.426	56.90003	156.42	61.006
	Cell_9	47.17	94.1304	35.547	63.107306	84.15	59.972	49.335	62.07276	79.833	48.438	125.777088	55.5993278	77.4447446	91.404172	74.2191358	95.24395	80.9709198	128.843434	115.783093	152.388775		59.3967077	51.72	37.638	263.80923	60.87708	76.0249141	75.9335132	39.85	56.8456756	52.968438	297.314167	49.5	67.0440691	77.7830714	63.6163026	88.7003626	75.9335132	70.2754878	82.6645339	64.2731204		59.63	62.064	40.426	61.252365	60.39	61.006
	Cell_10	47.17	63.0984	42.517	56.90003	56.43	55.836	103.155	67.24549	46.644	42.159	181.0769	55.5993278	99.5779463	91.404172	109.011902	163.163806	85.0880853	127.591457	46.6485259	79.1128155		48.19	56.892	79.028266	99.4211265	49.005	64.108	49.335	74.2644026	42.65838	63.4316663	131.604183	54.45	220.290652	63.107306	51.210027	64.3011085	49.335	131.206815	73.0536293	78.317922		51.62	63.0984	37.638	55.865484	60.39	58.938
	Cell_11	45.39	88.9584	40.426	57.934576	49.5	85.822	43.5045	61.038214	78.039	48.438	175.923912	55.5993278	56.6121112	91.804172	49.5	63.8292726	78.2261429	140.191396	116.973753	150.850612		43.45	56.892	36.244	59.2318967	51.48	105.468	65.9888258	91.655	87.8991846	83.7493566	60.6341412	54.45	85.6972471	56.90003	53.796392	181.09599	65.9888258	237.520388	138.397005	126.589608		50.34552	59.9952	39.729	64.141852	59.895	59.972
	Cell_12	44.5	86.8896	39.729	68.280036	56.43	56.87	50.232	65.176398	77.142	52.923	104.413035	54.3906468	58.8287043	91.804172	72.7044595	194.87884	67.2064548	119.278737	101.721505	191.057896		38.71	56.892	56.6812096	56.7355372	53.46	83.5597528	114.084057	39.4515	58.45778	75.5769329	80.0082382	54.45	108.893051	50.692754	55.865484	102.244477	114.084057	52.6203218	131.579944	82.7398475		54.29	62.2367448	39.729	62.07276	56.43	63.074
	Cell_13	50.73	58.9608	34.85	62.07276	54.45	84.788	42.159	47.589116	98.67	46.644	172.511725	54.3906468	67.7202077	93.3870025	80.2778407	132.857805	68.6194236	104.077054	140.139652	98.8203534		41.87	68.2704	57.3703739	55.3554528	54.74205	52.734	48.438	73.1715913	82.3821147	59.3442685	93.1323221	65.34	101.89022	54.830938	57.2052211	76.1704184	48.438	169.990409	171.36374	71.6267857		51.62	63.0984	40.426	61.038214	59.4	58.938
	Cell_14	77.43	57.9264	37.638	49.658208	60.39	54.802	73.554	61.038214	44.85	53.82	181.590663	54.3906468	105.280958	93.3870025	81.7477294	161.653596	71.3642005	100.629767	122.946671	91.3252187		78.21	55.3404	64.080694	59.486395	91.3747943	85.7713609	47.541	71.5308154	41.3043714	51.987541	55.8958306	52.965	142.931194	102.420054	95.4862908	103.959913	47.541	141.353523	63.7283012	70.2579635		55.18	56.892	62.73	62.07276	57.85956	59.972
	Cell_15	51.62	50.6856	32.759	88.970956	54.45	58.938	105.846	51.7273	82.524	50.232	123.919984	54.3906468	129.19708	53.3870025	49.5	129.085654	55.394235	111.977335	54.786547	68.0611545		88.9641025	53.2716	58.598736	86.4409241	44.55	53.768	44.85	48.617	42.65838	52.6879015	147.337814	50.985	133.888639	116.503109	46.55457	84.1875856	44.85	116.244535	79.9662904	50.6146878		52.51	61.5468	40.426	60.003668	56.43	59.455
	Cell_16	52.51	54.8232	40.426	54.830938	92.07	63.074	52.026	93.10914	49.335	50.232	125.305529	53.1819658	94.5694047	53.3870025	86.3365457	126.216348	79.5985314	89.7031706	124.075765	121.673454		47.66307	56.5475448	60.5803391	122.66691	56.43	59.177888	89.7	43.835	82.389068	58.1044147	125.662671	54.12033	175.342293	62.4172638	58.969122	76.4286939	89.7	106.068518	153.822161	60.2292903		49.84	56.892	42.8655	62.590033	58.6575	59.972
	Cell_17	47.17	58.9608	36.244	57.934576	59.4	59.972	50.232	87.93641	50.232	69.966	178.340182	48.98	59.5852148	53.3870025	93.9099269	88.0236253	68.5788433	105.650729	121.482836	104.007184		38.71	58.5273864	38.335	103.4546	76.1088695	90.4969415	46.644	39.85	50.55808	51.006644	95.1369766	56.01519	103.470724	50.692754	79.5334612	93.6530607	46.644	80.9042845	63.3676715	85.3640878		52.51	59.9952	38.16075	58.451849	57.42	55.836
	Cell_18	79.21	55.8576	33.456	67.24549	85.14	53.768	54.717	90.005502	47.541	46.644	137.430737	46.215	73.9035039	53.3870025	50.49	108.130921	63.1298697	95.5800902	87.7873798	114.476533		60.0124859	64.1328	55.516924	58.3556362	51.7275	54.802	51.129	70.9610257	85.31676	54.930232	74.2757904	61.38	128.252881	78.5894648	54.0550285	52.9685733	51.129	140.393563	135.158082	96.9250957		49.84	62.064	39.729	57.417303	55.44	61.523
	Cell_19	45.39	80.6832	59.942	51.7273	84.15	55.836	46.644	57.934576	49.335	49.335	110.420664	45.82	134.104308	53.3870025	74.1743482	124.701497	68.5788433	117.000532	91.1324274	142.918847		51.6504196	55.588656	66.215	103.228477	118.314548	63.074	46.644	73.9424832	48.97814	80.3581701	146.03942	53.2026	125.509785	67.6389051	123.638224	85.1723314	46.644	153.677773	107.213218	129.059135		57.26972	62.064	45.82775	56.90003	56.43	57.904
	Cell_20	40.94	58.9608	35.547	55.865484	87.12	55.836	46.644	91.557321	46.644	53.82	98.1094704	45.82	91.6453831	53.3870025	87.8512219	123.770253	75.481366	113.662247	115.60824	165.594403		62.9484419	49.6512	67.1181977	56.90003	49.5	74.2167955	47.541	44.632	44.0684765	55.911129	58.2150121	47.52	121.286688	82.4342516	51.7273	121.243332	47.541	76.0204479	99.8943631	68.571265		51.62	59.7366	46.002	61.038214	56.925	60.932586
	Cell_21	47.17	56.892	37.638	62.07276	57.42	61.006	41.262	44.485478	53.82	75.348	111.392429	45.82	86.5057349	53.3870025	89.3658982	150.127513	74.1089775	108.832318	122.781936	130.382854		40.58388	70.0623615	39.032	57.7266323	146.52	54.802	97.3133628	38.256	69.5802874	51.006644	65.8634324	67.0550443	72.0186398	53.1466971	153.112808	73.2169376	97.3133628	68.6588559	129.720203	67.6963272		53.01819	61.0296	44.608	56.90003	61.875	62.04
	Cell_22	48.95	52.7544	41.123	55.865484	62.37	48.598	50.232	57.934576	45.148701	55.614	159.01837	45.82	71.9875532	53.3870025	83.3071932	129.69665	79.5985314	119.131519	148.386081	119.373295		49.77	54.306	43.214	102.420054	49.5	81.2308394	48.438	48.617	43.843335	51.987541	133.019747	51.975	116.420048	65.176398	51.7273	135.19238	48.438	83.8709637	99.4691936	54.0568061		51.62	59.9952	39.729	58.969122	57.97638	55.836
	Cell_23	48.06	56.892	41.123	54.830938	51.48	57.904	60.099	49.658208	47.9895	40.365	167.80425	45.82	86.7949992	54.6548458	86.3365457	92.81954	65.8746467	70.9020721	127.315304	86.2558704		36.34	61.0296	59.0452273	89.2324416	49.5	63.074	59.202	40.647	44.23832	70.21339	126.22844	58.41	131.354596	47.589116	51.7273	90.8237658	59.202	94.5582339	53.7622031	105.489287		48.95	58.9608	41.2624	58.969122	57.42	55.836
	Cell_24	84.55	53.7888	29.971	56.90003	52.47	55.836	76.245	50.692754	83.421	50.232	115.587584	45.03	62.1555573	54.5658331	86.3365457	113.177882	83.7156968	78.0048799	111.686298	140.837711		43.45	80.0756059	37.638	55.865484	54.45	62.04	69.343491	40.647	83.7001543	73.2294835	75.5063638	76.6384859	101.469218	56.90003	56.90003	66.0478026	69.343491	76.5433344	178.093572	107.387903		51.62	59.478	43.214	61.038214	60.39	58.938
	Cell_25	51.62	83.7864	42.517	62.11828	91.08	55.836	63.687	86.901864	86.112	48.438	126.823625	45.03	65.4333014	54.5658331	80.2330531	86.2911441	82.3433083	98.2424955	131.398069	121.109789		45.82	49.6512	49.6143781	54.830938	54.75096	52.734	47.541	47.199934	37.91856	63.1873504	74.3796712	47.52	103.664415	60.003668	57.214532	72.2124786	47.541	120.036021	67.6729224	81.5510405		49.84	62.27088	38.335	59.486395	59.4	59.972
	Cell_26	48.06	56.892	37.638	63.107306	57.42	57.904	82.524	53.279119	51.129	50.232	160.450222	44.26291	58.8546015	54.5658331	71.1449957	159.033869	44.85	115.65774	139.092859	150.30122		43.97693	65.1672	54.6832465	54.2495231	166.32	55.95491	45.747	52.602	37.12859	67.8918422	71.3093667	62.37	100.552188	57.5900722	173.803728	51.2488217	45.747	95.2903226	78.8056334	97.4244763		48.95	64.1328	38.335	63.107306	62.37	61.523
	Cell_27	40.05	59.9952	33.456	55.865484	61.38	89.958	46.644	53.796392	47.241402	48.438	107.017525	44.24	114.283764	54.5658331	93.9099269	87.4299471	45.747	101.583452	77.2657541	120.544303		91.6899059	55.8576	64.4725	140.826445	52.47	82.7588412	105.846	46.226	46.7812334	53.949335	220.814692	53.46	104.641292	120.07269	54.830938	119.430125	105.846	60.8683675	56.0689818	59.6639669		52.51	62.4084552	46.002	58.969122	67.32	58.938
	Cell_28	80.99	56.892	42.517	90.005502	56.43	263.67	48.438	55.865484	52.026	49.335	186.892502	44.24	102.399026	54.5658331	86.3365457	153.132723	72.736589	82.8340322	94.4316858	124.783811		42.66	55.8576	55.5769106	58.969122	51.82749	87.9162264	51.129	43.780804	41.552422	54.9596589	91.6908759	53.46	125.998125	55.865484	54.1595176	108.286883	51.129	94.3021337	52.0407148	82.0314328		48.06	63.0984	37.638	58.969122	59.4	55.836
	Cell_29	52.51	58.9608	38.335	47.589116	86.13	57.387	76.245	63.107306	48.438	49.335	183.933906	44.24	92.414564	54.5658331	55.44	124.289046	49.335	109.002982	116.352023	165.022429		45.03	59.048724	37.638	53.796392	54.45	43.428	52.026	41.444	47.3982	52.968438	73.9479182	56.51415	99.6799099	58.969122	56.90003	42.2509944	52.026	60.9520562	86.3438026	95.3182627		53.4	56.892	37.9865	57.934576	53.658	57.904
	Cell_30	51.62	57.9264	46.002	87.93641	55.44	51.7	49.335	66.210944	43.953	132.756	173.943188	43.97693	78.8705088	54.5658331	49.5	96.7045095	44.85	113.490787	87.2127185	104.018592		40.29	85.6507715	68.6280879	169.665544	101.205132	83.1461507	49.626525	52.5352289	82.3697532	58.6036913	211.051968	81.9743463	140.719424	52.761846	105.758954	112.838538	49.626525	81.1690695	102.64898	87.4989097		50.73	56.892	38.915601	61.038214	63.36	61.006
	Cell_31	54.29	58.4436	62.73	68.280036	85.14	64.108	42.159	86.901864	78.039	69.069	123.763707	43.45	87.9873478	54.5658331	81.792517	112.70175	76.8537544	61.6188676	165.484157	215.126474		41.22062	50.6856	40.426	60.003668	93.555	64.6604641	47.0925	44.871897	42.65838	52.968438	74.9565858	48.51	102.839867	53.9805412	97.764597	66.3635605	47.0925	116.342184	75.7081932	68.9196049		51.62	63.1625328	42.517	57.2445338	56.43	56.87
	Cell_32	73.425	57.9264	37.638	57.934576	90.09	52.734	50.232	51.7273	54.717	52.026	137.250763	43.45	125.292106	94.9698331	75.6890244	113.297014	44.85	70.2459048	90.7931995	138.993614		68.2872461	64.1328	90.61	139.66371	57.01113	61.736004	49.082943	47.023	45.02829	51.006644	159.948191	61.38	218.789138	89.4256928	59.5764005	63.7654965	49.082943	64.4968369	94.7054091	52.006955		53.578	64.65	39.729	60.003668	61.38	58.5244
	Cell_33	53.4	55.8576	36.244	83.798226	54.45	55.836	52.026	94.143686	59.202	79.833	105.182541	43.45	95.8972396	94.9698331	75.6890244	158.412662	94.6948046	80.207955	124.439596	143.137944		42.66	55.1045568	53.669	56.90003	49.5	53.768	47.541	63.2232667	40.28847	52.968438	90.5016448	52.73928	154.737636	55.865484	51.7273	83.6532081	47.541	127.701059	67.6205903	52.3533209		53.222	61.2882	38.335	61.038214	66.33	72.38
	Cell_34	54.29	61.0296	39.729	60.003668	59.4	88.924	78.4875	61.038214	73.554	42.159	156.143885	43.45	89.6602248	94.9698331	86.3365457	147.273988	69.9918121	75.0908235	55.3107949	92.4494027		41.68988	57.3336888	35.547	81.5398328	50.49	56.87	41.262	49.252209	39.4985	76.4806097	102.96375	54.87273	80.8308282	54.5950615	52.761846	70.0054138	41.262	69.4695867	79.4885403	81.0878759		51.62	60.5124	41.82	93.10914	61.38	55.836
	Cell_35	51.62	59.9952	41.82	51.7273	81.18	52.734	46.644	51.7273	49.335	49.335	111.197084	43.45	47.5486103	96.5526636	71.1449957	118.343304	79.5985314	56.0062086	75.7881424	139.414122		65.9114396	64.1328	42.517	53.796392	77.6318796	68.244	52.026	46.226	35.54865	51.4970925	84.7269228	61.38	73.7501752	86.3144509	81.1250005	113.34932	52.026	77.9535037	43.9001048	64.0666368		51.62	58.9608	40.786349	60.520941	59.4	57.904
	Cell_36	44.5	55.671408	36.244	56.90003	55.44	55.836	52.026	53.796392	40.365	46.644	156.363045	43.45	137.231775	96.5526636	83.3071932	82.943634	74.1089775	92.765061	71.6295852	124.59933		45.03	61.0296	55.1617761	55.6254693	52.47	47.564	52.026	49.773447	55.3190364	51.987541	83.4960272	58.41	141.547177	58.969122	54.830938	56.514252	52.026	81.6664391	111.191962	88.6773958		54.29	58.9608	38.335	57.934576	54.945	58.938
	Cell_37	50.73	52.7544	41.82	55.865484	50.49	57.904	105.846	51.7273	51.129	73.554	151.542765	42.8575	93.9303364	96.5526636	46.53	100.941925	68.6194236	111.677472	116.494716	120.810454		43.45	88.5167567	41.82	103.4546	47.52	58.938	117.365909	43.835	128.76511	60.6596514	130.315717	84.7173136	81.6619207	56.90003	49.658208	77.4496839	117.365909	82.6031534	202.088975	97.1761497		48.95	60.5124	42.517	58.969122	56.43	67.21
	Cell_38	48.06	97.2336	36.941	57.934576	54.945	55.836	52.026	53.796392	46.644	49.335	193.797435	42.66	51.9367652	96.5526636	74.1743482	117.996676	69.9512318	98.2012378	100.327882	150.392677		48.18131	61.0296	38.335	64.141852	82.025662	92.4719166	52.026	81.5828089	41.86841	59.834717	104.906267	58.41	96.9194089	63.095926	85.7164853	93.8455857	52.026	133.816443	64.6310058	92.8098127		49.84	63.0984	43.911	61.038214	57.42	56.87
	Cell_39	80.99	58.9608	34.85	57.934576	53.72235	92.026	78.936	91.040048	46.644	48.438	127.983804	42.66	87.0564959	98.1354942	78.7631645	155.831577	79.5985314	90.799232	146.38637	146.042085		44.24	156.1944	34.153	53.796392	49.5	57.29911	45.747	49.414	41.86841	52.968438	66.308628	149.49	80.2701135	57.934576	51.7273	57.0587053	45.747	93.8802037	48.0837252	57.2363952		51.91637	62.4084552	37.638	61.038214	62.37	63.074
	Cell_40	41.83	55.8576	36.244	58.969122	89.1	59.972	53.82	65.176398	45.2985	52.026	132.08076	42.66	57.817518	98.1354942	74.2191358	199.338324	75.481366	98.0593774	78.8630736	155.006132		44.24	58.9608	60.719399	57.934576	66.2814365	68.244	89.3705965	41.444	63.2913995	51.987541	52.7582341	56.43	164.690109	57.934576	69.2638334	99.2150397	89.3705965	92.729925	75.9076783	92.1265118		50.285	62.064	41.123	60.7992339	56.925	57.904
Field_10	Cell_1	82.77	47.5824	35.547	58.969122	54.45	55.836	49.335	55.865484	50.232	47.541	175.249071	42.66	112.003235	98.1354942	83.3071932	83.7327241	67.2064548	102.22965	53.7681877	92.8790407		41.87	75.0103084	37.849191	58.969122	58.41	54.802	58.305	38.256	60.9875341	57.5972909	67.4733545	71.7906083	89.1821159	54.830938	61.038214	78.9228957	58.305	51.7925924	112.441512	84.22838		48.06	65.1672	42.517	62.07276	57.915	56.87
	Cell_2	51.175	58.4436	40.426	70.349128	60.39	58.938	78.936	60.003668	51.35325	43.953	150.516277	42.66	122.339281	98.1354942	53.46	154.075061	85.0880853	92.0987997	83.1037854	140.612507		42.66	76.0917549	58.5748777	60.6606047	166.32	85.3173087	52.026	66.2374617	37.91856	57.0215044	57.4099622	72.8256355	127.624591	55.865484	173.803728	135.432601	52.026	164.939125	71.8959445	90.289605		51.62	64.1710728	41.82	61.4220306	63.36	63.591
	Cell_3	50.73	58.9608	39.729	55.865484	54.45	62.04	51.129	72.41822	48.438	69.069	164.875787	42.66	124.622008	98.1354942	71.1449957	133.666912	79.5985314	64.1366413	68.9629001	69.2096221		47.4	50.6856	37.638	59.486395	56.925	49.632	53.3715	48.617	42.65838	49.04485	87.8305939	48.51	99.4831821	62.07276	59.486395	63.5739479	53.3715	91.6356782	85.9714424	58.3725148		55.091	64.1328	41.123	64.1490938	99	56.87
	Cell_4	51.62	100.3368	35.547	80.694588	55.44	53.768	48.438	54.830938	82.524	46.644	167.756094	41.87	67.6544914	99.6715218	73.4617976	87.5777477	76.8537544	86.4827857	77.6813702	71.1878308		56.3649469	49.6512	32.062	58.969122	41.58	108.387001	66.4555313	38.256	48.97814	50.025747	88.1823312	47.52	80.7100498	73.8128232	43.450932	172.604216	66.4555313	98.0803294	85.8170269	45.9522589		52.51	61.5468	39.496899	60.520941	60.39	61.006
	Cell_5	48.95	58.9608	34.153	58.969122	63.36	77.55	76.245	61.038214	60.099	50.232	145.028668	41.87	95.4645685	99.7183247	95.4246031	92.0571471	68.5788433	100.106745	99.6105233	85.6292073		45.03	62.2946712	44.175163	59.486395	58.41	68.244	43.953	43.038	63.031809	58.606634	97.5031644	59.62077	103.124552	58.969122	61.038214	94.2643425	43.953	84.6724031	107.056843	78.4851408		53.4	57.4092	48.093	57.934576	59.4	61.562292
	Cell_6	48.06	88.9584	39.032	83.798226	57.42	56.87	54.717	56.90003	80.73	57.408	177.361731	41.87	78.1649383	99.7183247	74.1743482	159.884314	90.5776392	72.3230503	70.903655	134.814671		37.13	80.2101544	40.968266	50.692754	51.48	82.2916428	50.232	61.6994107	43.44835	57.872923	58.9992748	76.7672591	103.479329	48.623662	53.796392	128.085033	50.232	131.654994	70.3965323	104.321443		50.73	108.612	41.123	60.003668	59.994	64.349956
	Cell_7	56.96	63.0984	55.063	88.970956	98.01	59.972	49.335	51.7273	47.541	52.026	110.631598	41.87	71.9056239	99.7183247	71.1897833	149.102768	63.1298697	97.038138	117.128281	88.9897333		50.56	76.7037991	37.893102	51.7273	57.20418	60.746466	56.606979	56.165387	59.5064778	51.006644	83.1040417	73.4114086	97.4024244	66.210944	59.778137	89.2149174	56.606979	144.968597	97.6404477	61.5853834		49.84	59.9952	41.4715	62.07276	55.44	56.87
	Cell_8	52.51	76.5456	57.851	57.934576	52.47	61.006	50.856312	90.005502	44.85	77.142	182.846603	41.87	92.1877613	101.254352	75.6890244	91.0340417	72.0503948	93.10206	116.938546	120.692684		38.71	61.0296	82.943	62.07276	46.53	63.074	43.953	58.6711853	43.44835	46.102159	91.2942447	58.41	204.293941	50.692754	48.623662	72.6572826	43.953	105.876094	64.580194	51.9345169		52.51	56.892	39.729	64.141852	56.43	59.972
	Cell_9	51.62	58.4436	39.729	54.830938	75.24	76.516	52.026	60.003668	44.85	73.554	146.334295	41.87	58.6704816	101.254352	54.45	157.821164	68.6194236	65.3658401	141.378212	198.614547		43.51478	51.72	36.244	50.692754	58.73868	57.904	53.926743	37.459	52.6474179	54.930232	75.010026	49.5	87.9451971	56.9848628	61.3816833	85.3164309	53.926743	96.5784138	100.04069	60.811173		54.29	63.0984	37.9865	57.934576	62.37	59.282322
	Cell_10	80.1	72.408	38.335	61.038214	80.19	61.006	75.348	56.90003	83.421	46.644	142.180241	41.87	70.5912826	101.254352	86.3365457	108.647963	86.4604737	75.6668958	128.983716	112.915936		78.7547018	52.7544	67.9702802	128.514021	46.53	55.836	52.026	58.0733349	44.23832	50.025747	166.475703	50.49	136.513699	103.133369	48.623662	56.805805	52.026	75.8324186	70.2129682	81.7692766		50.73	141.7128	38.335	59.3136258	60.39	63.591
	Cell_11	51.62	106.5432	36.244	51.7273	85.14	50.666	41.262	65.176398	71.76	47.541	191.260676	41.87	91.0521347	101.254352	45.54	99.8869239	93.2818358	103.931348	62.7473663	74.0309542		62.858818	53.7888	41.123	129.31825	58.11597	98.23	90.7522904	62.929408	45.5891687	58.85382	188.965815	51.48	61.5907878	82.3168844	60.7309538	162.784699	90.7522904	160.261032	57.7522272	56.5491387		52.2875	64.1328	40.193899	58.969122	58.41	58.421
	Cell_12	81.88	58.9608	36.941	48.623662	86.13	75.482	50.232	51.7273	50.503791	78.936	111.342514	41.87	103.010566	101.301155	50.16033	76.631386	49.305399	76.4780445	128.753002	121.248816		54.4102183	62.064	46.699	58.969122	52.47	57.145044	51.129	87.1466372	38.70853	60.815614	64.7788271	59.4	69.410684	71.2530046	54.830938	72.8389699	51.129	214.081245	44.0910101	97.6961027		51.976	59.9952	42.517	60.003668	59.4	57.904
	Cell_13	51.62	51.72	38.335	88.970956	79.2	61.006	85.215	87.93641	49.335	45.747	158.000181	41.08	102.495772	101.301155	49.5	130.56798	74.1089775	64.0535043	104.33796	92.6620343		76.63	79.0821722	48.3505694	75.1756989	53.46	70.312	50.232	56.7232998	42.65838	97.108803	114.886693	75.6876938	119.355982	100.350962	55.865484	80.8928093	50.232	117.133091	75.9076542	154.763352		52.51	59.6507448	42.517	69.314582	62.37	65.20404
	Cell_14	47.17	105.5088	62.73	56.90003	86.13	56.87	51.129	58.969122	48.438	50.232	113.857412	41.08	95.7210543	101.301155	87.8512219	136.337989	89.4522806	106.302988	118.364596	146.903796		42.66	113.10778	35.547	56.3651697	72.2892416	51.7	50.232	39.85	46.713296	47.083056	78.9821719	108.252805	83.2212801	55.865484	75.5419654	68.0677963	50.232	58.9607162	66.1113776	69.2883287		52.51	59.9952	37.638	63.107306	58.41	61.629502
	Cell_15	75.65	58.9608	40.426	62.07276	55.44	59.972	83.421	48.623662	45.747	52.923	163.728603	41.08	87.4022376	102.883986	89.3658982	165.321089	74.1089775	85.01308	119.851689	108.42684		73.9660031	58.8739104	39.032	57.934576	46.53	54.063724	45.747	46.226	39.4985	96.127906	64.8447758	56.34684	109.844569	96.8623198	48.623662	80.9156557	45.747	97.8378241	81.558066	94.8198122		50.285	56.892	41.355101	56.382757	55.44	59.455
	Cell_16	46.87185	63.0984	38.335	83.798226	57.42	61.006	91.494	52.761846	53.82	72.657	130.765209	41.08	69.0149872	104.420013	86.3365457	173.831019	78.2261429	66.081078	90.6664826	56.0274142		45.82	78.6704334	37.638	122.076428	89.0926997	76.9896485	65.3589488	47.023	41.6914567	57.872923	198.599194	75.2936283	73.2951516	60.003668	93.1015113	101.041876	65.3589488	67.1640358	53.1624875	89.7250142		52.51	64.1328	39.032	58.969122	59.4	59.972
	Cell_17	48.33056	82.752	58.1995	52.761846	53.46	61.006	52.923	55.865484	44.85	51.129	168.982749	41.08	75.3005445	104.466816	74.2191358	133.835726	45.747	80.3659191	72.3033532	74.3971946		64.9487551	103.44	40.426	58.3008053	59.95044	57.354946	124.683	45.429	37.12859	79.0755629	89.9042259	99	103.676301	85.0537655	62.6479676	78.8842053	124.683	65.5603824	69.552946	97.9931728		54.29	61.0296	37.638	61.3827178	65.34	57.854368
	Cell_18	47.17	54.8232	37.638	54.830938	49.5	95.128	48.438	90.005502	86.5605	52.923	167.297318	40.55307	103.823484	104.466816	89.3658982	178.969254	69.9918121	55.8767521	74.7849693	97.7713758		39.105	119.9904	37.638	56.619668	48.51	52.734	69.8233555	55.1277329	42.65838	54.1131448	89.0070429	114.84	101.001846	51.210027	50.692754	48.9101597	69.8233555	107.592335	59.8874011	62.6716998		53.73375	58.4436	40.426	60.003668	60.39	61.523
	Cell_19	48.95	85.8552	38.335	43.450932	58.41	87.89	52.026	55.865484	46.644	50.380005	212.928628	40.29	149.788988	106.002844	74.1743482	238.822591	91.9094473	71.8840836	120.803986	188.414434		48.19	68.2704	35.547	55.865484	59.4	56.87	44.85	46.6245	45.5552	69.5773627	86.3583036	65.34	69.0395956	63.107306	62.07276	81.1989803	44.85	97.8813421	74.7195805	83.6370664		54.29	171.7104	40.426	117.938244	54.45	59.7652
	Cell_20	55.18	55.8576	46.002	62.07276	62.37	57.904	49.335	60.003668	52.026	73.554	165.027755	40.29	92.3418575	106.002844	75.6890244	92.2504967	79.5985314	87.2383626	136.68983	165.879102		46.95286	54.8232	36.941	55.865484	53.60355	79.4560921	72.4200628	42.6395	42.65838	53.949335	69.6333891	52.47	94.9585633	61.487207	56.0154932	75.1701981	72.4200628	91.0188415	74.8608669	96.7279304		48.95	59.9952	38.335	57.417303	58.41	63.074
	Cell_21	45.39	53.7888	56.457	60.003668	165.33	64.108	82.524	51.7273	52.923	52.026	178.532031	40.29	72.7312439	106.049647	80.2778407	119.154257	78.9123371	76.1983847	143.035729	139.299632		65.5034962	52.2372	68.5081147	54.830938	56.43	55.836	88.803	43.835	45.106497	49.04485	59.5254344	49.995	185.292464	85.7802278	58.969122	52.8921452	88.803	64.8496034	86.1189041	68.9210318		54.29	62.064	39.729	55.865484	62.37	63.074
	Cell_22	40.94	58.9608	36.244	88.970956	53.46	95.128	52.923	86.901864	46.644	41.262	197.991284	40.02693	100.390694	107.585675	86.3365457	98.3939232	65.8340664	52.7452652	153.223244	96.0769103		111.39	54.243936	37.136857	51.7273	50.49	55.836	48.167106	42.241	47.9843577	60.815614	49.7993382	51.9156	81.4518143	145.870986	52.761846	83.9161405	48.167106	59.3089829	66.1818527	69.1696638		51.8425	57.9264	39.032	56.90003	54.45	65.142
	Cell_23	51.62	66.2016	45.305	53.796392	82.17	59.972	47.541	71.383674	79.833	52.026	150.563666	39.974	63.6312042	107.585675	78.7631645	88.1245366	74.1089775	72.046201	84.9246846	94.5082468		44.24	57.067848	43.214	59.5246732	58.54662	54.802	46.644	43.996791	65.6323492	55.911129	66.6965914	54.6183	78.6189187	57.934576	61.1809813	84.3787347	46.644	64.7977191	122.777312	61.8067683		50.285	108.612	49.101559	61.038214	66.33	63.074
	Cell_24	72.98	61.0296	40.426	55.865484	49.5	89.958	49.335	84.832772	56.511	47.9895	181.315443	39.5	124.774763	107.585675	72.6596719	95.7488969	80.9709198	82.4861717	98.5178766	84.6079499		62.6355308	84.6897105	39.032	54.830938	50.49	56.87	52.026	78.106	61.7330841	55.911129	79.32914	81.0545373	66.0017205	82.0244783	52.761846	94.1544937	52.026	146.700788	134.205473	97.0352537		51.62	68.2704	40.426	60.003668	54.45	63.418322
	Cell_25	49.84	56.892	40.426	57.5900722	71.28	87.89	82.524	54.830938	47.541	52.026	143.752869	39.5	64.1569424	107.632477	84.8218694	113.713316	74.1089775	66.2794177	107.103361	93.2675187		45.82	55.8576	39.729	56.90003	50.49	55.968352	48.438	39.85	45.02829	51.006644	51.7479993	53.46	93.2837363	60.003668	52.761846	51.5519021	48.438	76.7770876	87.3128924	88.0998653		48.35637	58.9608	40.7745	60.8975157	57.42	64.108
	Cell_26	52.51	56.892	39.07382	61.038214	60.39	59.972	75.348	90.522775	78.039	81.1785	122.190268	39.5	84.6382229	109.168505	80.2778407	130.597224	85.0880853	53.5591009	113.272748	101.277243		44.24	74.047224	39.3805	111.730968	117.81	62.255072	66.4844811	77.3136736	48.97814	85.338039	183.879145	70.8688629	106.430513	57.934576	123.110974	84.106309	66.4844811	154.346135	62.6972444	137.416682		52.51	57.9264	45.305	62.2548401	57.42	59.455
	Cell_27	43.61	57.9264	34.85	57.1586665	52.47	82.72	52.923	93.10914	44.85	45.9264	142.794904	39.5	79.7960325	109.168505	72.6596719	117.193713	77.5399487	65.3531713	149.760668	157.959585		45.03	60.8578896	34.85	56.7117426	95.04	59.282322	58.7535	39.85	42.6259912	53.949335	55.6563574	58.24566	71.1704557	58.969122	99.316416	72.4671617	58.7535	63.5634428	89.5216932	58.2694504		53.4	63.7883448	40.426	62.07276	57.42	60.477626
	Cell_28	74.76	54.8232	59.942	96.212778	85.14	64.108	41.262	58.969122	69.966	49.335	122.158896	39.5	68.5071103	110.751336	52.47	155.679107	67.2064548	66.9721328	144.399007	158.918734		47.4	76.8676853	82.246	58.969122	55.44	81.9397271	69.0189026	38.256	39.4985	53.949335	57.0755833	73.5682603	176.309195	62.07276	57.934576	85.2360503	69.0189026	97.3253263	67.4019607	59.1761335		51.62	59.9952	41.123	55.865484	114.84	63.074
	Cell_29	50.73	79.6488	33.456	55.865484	49.5	58.938	76.245	58.969122	48.438	69.966	192.281976	39.5	50.9018162	112.334166	83.3071932	54.0691405	85.0880853	82.419537	106.342316	127.657658		124.82	67.236	40.139533	56.90003	48.51	62.04	82.1787698	61.2987652	37.12859	55.911129	93.2965471	64.35	91.1548608	163.458268	50.692754	60.3309286	82.1787698	80.7738653	67.6934825	54.3185828		96.12	63.0984	41.620658	60.003668	56.43	57.904
	Cell_30	54.29	59.9952	37.638	50.692754	57.42	51.7	78.936	51.7273	49.335	51.129	209.152687	38.97307	92.2671885	112.334166	87.8512219	131.807311	64.4616779	64.1210792	141.229032	105.358105		53.9891404	59.9952	41.215701	56.1375696	73.8199975	59.050706	45.747	46.226	49.76811	67.0374437	79.4558642	57.42	103.356853	70.7015813	77.1415991	74.7506351	45.747	118.311203	111.574674	102.801538		48.06	60.5124	58.548	59.0425748	56.43	56.30647
	Cell_31	48.06	51.72	58.548	54.830938	49.5	52.734	67.275	60.003668	73.554	83.421	113.771709	38.71	86.1732315	112.334166	75.733812	146.853664	78.2261429	69.9125578	85.6279331	92.5323673		53.1068083	64.4772552	38.335	101.385508	53.46	64.108	48.438	43.835	45.81826	55.911129	110.708046	61.70967	82.0429269	69.5461217	55.865484	108.243538	48.438	65.4513637	74.6900495	99.3285689		53.1775	64.1328	44.608	57.934576	56.43	62.04
	Cell_32	48.95	58.4436	39.729	53.796392	77.22	90.992	50.232	53.796392	52.923	69.966	116.832233	38.71	57.1957453	112.334166	69.675107	120.201527	80.9303396	58.2428659	152.999878	182.814343		42.66	63.0984	45.8447652	58.969122	75.6344417	116.093752	47.541	64.0658695	51.34805	54.930232	84.0656091	60.39	95.6920956	55.865484	79.037686	166.170486	47.541	130.784552	90.3715074	77.6482603		49.84	59.9952	40.426	60.003668	54.45	59.972
	Cell_33	48.95	55.8576	34.85	54.830938	91.08	53.768	46.644	47.589116	46.644	52.923	219.844993	38.71	129.585891	113.916997	84.8218694	92.9959722	69.9512318	64.5188623	89.9381893	138.63117		121.66	52.7544	38.335	85.293145	57.42	62.227154	50.232	46.226	45.02829	70.7170316	139.849369	50.49	105.606405	159.320084	60.003668	99.5267405	50.232	85.6910336	85.3745175	77.200447		51.62	65.1672	45.305	60.6243956	58.41	63.074
	Cell_34	83.66	55.5390048	34.85	63.107306	44.55	92.026	52.923	56.90003	56.511	44.85	139.185451	37.92	64.133457	113.916997	90.8805744	99.2307074	67.2064548	93.9705631	104.970124	87.1965081		41.06657	56.892	34.85	99.316416	57.09033	59.972	118.404	74.7242876	65.2313746	49.04485	102.591238	54.45	101.798707	53.7788047	59.6591642	70.4328205	118.404	161.787792	102.338211	77.4503454		59.63	63.0984	42.794406	57.934576	57.42	63.350078
	Cell_35	51.62	71.3736	40.426	58.969122	81.18	85.822	43.953	60.003668	49.335	45.747	129.592303	37.13	124.757664	113.916997	75.733812	69.445432	64.4616779	92.7112443	98.90878	118.00565		45.03	52.7544	45.305	55.865484	49.5	58.113902	73.3929508	42.241	47.3982	55.0793283	84.0147798	50.49	69.2416959	58.969122	51.7273	85.0077572	73.3929508	84.0207849	74.0340863	70.2699622		108.58	61.0296	40.426	60.003668	58.41	59.972
	Cell_36	97.01	62.064	30.668	55.865484	89.1	47.564	48.438	54.830938	79.833	48.438	131.660346	36.34	40.8518729	113.916997	86.3365457	164.138849	72.6960087	80.6991332	54.5111107	84.9468626		48.19	83.6264735	49.2265102	79.9482934	73.9700716	53.768	76.730948	59.5628944	49.50505	104.955979	120.056081	80.0369381	108.866086	63.107306	77.2984259	49.8545213	76.730948	141.257706	83.4018539	153.768734		48.06	55.8576	39.032	60.003668	63.36	57.904
	Cell_37	48.06	51.72	60.639	92.074594	53.46	93.06	49.335	53.796392	48.438	48.438	155.262609	35.55	61.8872964	117.129461	74.1743482	146.123942	69.9512318	89.6676286	140.518563	105.358482		42.92307	54.5614968	39.032	60.003668	54.45	55.836	69.6329888	59.3984271	53.2123792	52.968438	64.6865854	52.21953	82.7830665	56.2099878	56.90003	87.4743662	69.6329888	140.842048	77.4339862	53.5364017		57.85	58.9608	40.426	58.969122	56.43	59.972
	Cell_38	45.39	54.8232	31.365	63.107306	53.46	97.196	51.129	56.90003	49.335	51.129	182.955762	35.55	73.1471704	117.129461	110.571366	161.590027	75.481366	71.1862975	99.7804965	87.0999395		47.79974	51.72	36.941	57.934576	52.965	58.063236	73.6947303	47.82	41.86841	47.083056	81.6235989	49.5	82.8275997	62.5962403	55.348211	95.3377708	73.6947303	83.2051365	70.1539744	75.2446927		54.0675	59.9952	39.032	60.003668	54.45	56.353
	Cell_39	44.5	80.6832	36.941	58.969122	52.47	56.87	50.6805	58.969122	44.85	46.644	141.17751	35.55	81.1559816	120.295122	74.1743482	141.376306	68.6194236	67.4521704	149.295193	95.5027547		41.08	56.560992	41.123	62.07276	47.52	53.69045	49.335	63.5405094	66.2187455	52.968438	96.9306115	54.1332	88.0535634	53.796392	49.658208	78.864061	49.335	162.938263	139.658546	90.1627733		57.55363	61.0296	39.032	61.5089324	53.46	64.108
	Cell_40	57.85	54.8232	58.548	66.210944	57.42	61.006	52.923	57.934576	73.554	53.82	239.488384	33.97	104.0194	120.295122	75.6890244	100.494564	76.8537544	59.9858479	106.515744	129.993208		45.3539	81.1782969	38.443035	59.9074552	88.0499268	58.938	44.85	83.0684711	42.2981537	53.8895003	79.1181794	77.6938457	60.5581181	59.3932859	92.0118177	95.8074584	44.85	170.151892	94.0404472	85.5210422		49.84	62.064	40.426	67.24549	62.37	55.836
		Two-way RM ANOVA	Matching: Stacked							Number of comparisons per family	10												Two-way RM ANOVA	Matching: Stacked						Compare each cell mean with the other cell mean in that row														Two-way RM ANOVA	Matching: Stacked
		Assume sphericity?	No							Alpha	0.05												Assume sphericity?	Yes																				Assume sphericity?	Yes
		Alpha	0.05																				Alpha	0.05						Number of families	1													Alpha	0.05
										Šídák's multiple comparisons test	Mean Diff.	95.00% CI of diff.	Below threshold?	Summary	Adjusted P Value															Number of comparisons per family	10
		Source of Variation	% of total variation	P value	P value summary	Significant?	Geisser-Greenhouse's epsilon																Source of Variation	% of total variation	P value	P value summary	Significant?			Alpha	0.05													Source of Variation	% of total variation	P value	P value summary	Significant?
		Row Factor x Column Factor	14.54	<0.0001	****	Yes				unstimulated - stimulated													Row Factor x Column Factor	11.23	<0.0001	****	Yes																	Row Factor x Column Factor	13.15	<0.0001	****	Yes
		Row Factor	13.66	<0.0001	****	Yes	0.7728			Omicron_1	-74.03	-78.96 to -69.11	Yes	****	<0.0001								Row Factor	3.933	<0.0001	****	Yes			Šídák's multiple comparisons test	Mean Diff.	95.00% CI of diff.	Below threshold?	Summary	Adjusted P Value									Row Factor	9.043	<0.0001	****	Yes
		Column Factor	30.64	<0.0001	****	Yes				Omicron_2	9.311	6.312 to 12.31	Yes	****	<0.0001								Column Factor	12.88	<0.0001	****	Yes																	Column Factor	25.84	<0.0001	****	Yes
		Subject	4.366	0.1025	ns	No				Omicron_3	-38.19	-41.62 to -34.77	Yes	****	<0.0001								Subject	6.536	0.9756	ns	No			unstimulated - stimulated														Subject	7.874	<0.0001	****	Yes
										Omicron_4	-13.57	-17.50 to -9.630	Yes	****	<0.0001															Omicron_1	-37.4	-42.76 to -32.03	Yes	****	<0.0001
		ANOVA table	SS	DF	MS	F (DFn. DFd)	P value			Omicron_5	-18.66	-21.62 to -15.70	Yes	****	<0.0001								ANOVA table	SS	DF	MS	F (DFn. DFd)	P value		Omicron_2	2.919	-2.448 to 8.286	No	ns	0.7451									ANOVA table	SS	DF	MS	F (DFn. DFd)	P value
		Row Factor x Column Factor	1286470	9	142941	F (9. 7182) = 315.4	P<0.0001			Omicron_6	-49.38	-54.77 to -43.99	Yes	****	<0.0001								Row Factor x Column Factor	914827	9	101647	F (9. 7182) = 137.0	P<0.0001		Omicron_3	-57.86	-63.23 to -52.49	Yes	****	<0.0001									Row Factor x Column Factor	3179328	9	353259	F (9. 7182) = 238.1	P<0.0001
		Row Factor	1208343	9	134260	F (6.955. 5550) = 296.2	P<0.0001			Omicron_7	-12.83	-15.45 to -10.21	Yes	****	<0.0001								Row Factor	320401	9	35600	F (9. 7182) = 47.98	P<0.0001		Omicron_4	0.3338	-5.033 to 5.701	No	ns	>0.9999									Row Factor	2185675	9	242853	F (9. 7182) = 163.7	P<0.0001
		Column Factor	2710235	1	2710235	F (1. 798) = 5600	P<0.0001			Omicron_8	-57.96	-63.34 to -52.57	Yes	****	<0.0001								Column Factor	1049347	1	1049347	F (1. 798) = 1573	P<0.0001		Omicron_5	-2.972	-8.339 to 2.395	No	ns	0.7246									Column Factor	6245861	1	6245861	F (1. 798) = 2619	P<0.0001
		Subject	386200	798	484	F (798. 7182) = 1.068	P=0.1025			Omicron_9	-49.34	-53.81 to -44.86	Yes	****	<0.0001								Subject	532466	798	667.3	F (798. 7182) = 0.8992	P=0.9756		Omicron_6	-21.34	-26.71 to -15.97	Yes	****	<0.0001									Subject	1903321	798	2385	F (798. 7182) = 1.607	P<0.0001
		Residual	3255212	7182	453.2					Omicron_10	-63.47	-68.57 to -58.38	Yes	****	<0.0001								Residual	5329316	7182	742				Omicron_7	0	-5.367 to 5.367	No	ns	>0.9999									Residual	10656732	7182	1484
																														Omicron_8	-51.27	-56.64 to -45.90	Yes	****	<0.0001
		Difference between column means																					Difference between column means							Omicron_9	-37.21	-42.58 to -31.84	Yes	****	<0.0001									Difference between column means
		Mean of unstimulated	60.22							Test details	Mean 1	Mean 2	Mean Diff.	SE of diff.	N1	N2	t	DF					Mean of unstimulated	60.3						Omicron_10	-24.26	-29.63 to -18.90	Yes	****	<0.0001									Mean of unstimulated	58.74
		Mean of stimulated	97.03																				Mean of stimulated	83.21																				Mean of stimulated	114.6
		Difference between means	-36.81							unstimulated - stimulated													Difference between means	-22.91																				Difference between means	-55.88
		SE of difference	0.4919							Omicron_1	56.44	130.5	-74.03	1.753	400	400	42.23	591.7					SE of difference	0.5776						Test details	Mean 1	Mean 2	Mean Diff.	SE of diff.	N1	N2	t							SE of difference	1.092
		95% CI of difference	-37.78 to -35.85							Omicron_2	67.53	58.22	9.311	1.067	400	400	8.723	625.2					95% CI of difference	-24.04 to -21.77																				95% CI of difference	-58.03 to -53.74
										Omicron_3	43.79	81.99	-38.19	1.22	400	400	31.31	609.1												unstimulated - stimulated
										Omicron_4	66.1	79.67	-13.57	1.402	400	400	9.68	689.4												Omicron_1	53.29	90.69	-37.4	1.916	400	400	19.51
										Omicron_5	63.71	82.37	-18.66	1.053	400	400	17.73	788.9												Omicron_2	68	65.09	2.919	1.916	400	400	1.523
										Omicron_6	65.51	114.9	-49.38	1.917	400	400	25.76	594												Omicron_3	47.43	105.3	-57.86	1.916	400	400	30.19
										Omicron_7	58.04	70.87	-12.83	0.9343	400	400	13.73	782												Omicron_4	70.12	69.79	0.3338	1.916	400	400	0.1742
										Omicron_8	66.17	124.1	-57.96	1.916	400	400	30.24	589.5												Omicron_5	66.05	69.02	-2.972	1.916	400	400	1.551
										Omicron_9	57.48	106.8	-49.34	1.592	400	400	30.99	595.7												Omicron_6	69.31	90.65	-21.34	1.916	400	400	11.14
										Omicron_10	57.4	120.9	-63.47	1.813	400	400	35	601.5												Omicron_7	58.33	58.33	0	1.916	400	400	0
																														Omicron_8	52.63	103.9	-51.27	1.916	400	400	26.75
																														Omicron_9	51.95	89.15	-37.21	1.916	400	400	19.42
																														Omicron_10	65.91	90.17	-24.26	1.916	400	400	12.66
		Wuhan
		IL-10 expression level per cell																															IFNg expression level per cell
		Without LPS															With LPS																Without LPS															With LPS
		Wuhan_1	Wuhan_2	Wuhan_3	Wuhan_4	Wuhan_5	Wuhan_6	Wuhan_7	Wuhan_8	Wuhan_9	Wuhan_10	Wuhan_11	Wuhan_12	Wuhan_13	Wuhan_14	Wuhan_15	Wuhan_1	Wuhan_2	Wuhan_3	Wuhan_4	Wuhan_5	Wuhan_6	Wuhan_7	Wuhan_8	Wuhan_9	Wuhan_10	Wuhan_11	Wuhan_12	Wuhan_13	Wuhan_14	Wuhan_15		Wuhan_1	Wuhan_2	Wuhan_3	Wuhan_4	Wuhan_5	Wuhan_6	Wuhan_7	Wuhan_8	Wuhan_9	Wuhan_10	Wuhan_11	Wuhan_12	Wuhan_13	Wuhan_14	Wuhan_15	Wuhan_1	Wuhan_2
Field_1	Cell_1	63.8633571	100.9616	38.158428	51.7273	63.1520418	54.802	71.76	62.8488608	85.3580039	54.3736194	73.324	95.5990656	68.66279	84.0058332	71.120434	84.8797488	42.5415205	47.3469609	83.798226	107.262144	69.4581972	108.670959	46.55457	49.0249394	111.763904	43.3371565	67.93742	51.6069178	80.7176	112.412678		44.8435466	79.8277952	55.9366427	160.090219	59.449572	59.044234	55.9366427	101.549766	65.2763669	58.1792878	57.4726658	43.2579938	58.9029362	53.5977155	65.3927277	64.82108	79.5131322
	Cell_2	56.63	57.8544	30.6760222	55.865484	62.37	57.904	58.305	86.6287439	49.975458	54.4929159	43.038	69.912345	50.025747	57.51129	67.51614	43.45	29.79072	51.21404	61.6483685	64.35	77.3002518	54.3736194	154.549294	61.7131122	63.047439	39.1328056	89.8692623	63.0678131	116.605291	89.29554		55.1201927	76.2841425	55.9366427	74.0715939	84.601314	54.900779	52.6616429	59.7351563	59.7036301	59.7351552	53.8236077	47.6116706	50.5150184	85.2156205	65.0972029	69.3347378	82.0129026
	Cell_3	72.001	68.064	66.0771442	73.452766	49.5	53.768	69.966	62.7112714	44.85	58.582908	43.835	64.77754	85.338039	87.78039	51.18159	58.56112	51.7259995	49.9412027	126.556331	83.16	36.9694995	97.1860032	57.934576	62.6849718	83.421	21.3450592	56.3793689	93.0081894	105.673545	59.530723		49.5147494	76.2841425	49.8899775	64.2965329	57.1018694	55.4187109	53.5855314	68.0980782	58.5095574	50.757324	45.6132269	47.8599079	58.9029362	64.0842251	71.68049	48.3518566	70.4775369
	Cell_4	51.776	61.558216	28.6517	57.934576	54.45	60.5534906	63.605373	99.316416	46.644	87.0039894	96.437	49.1914817	86.318936	60.1243003	51.18159	89.1594	73.2708822	28.6653517	53.796392	110.837549	39.5752795	52.5304459	51.7273	56.8538119	96.6051796	18.6264	97.8169862	110.704035	53.47541	128.308805		50.4489899	75.5513061	53.4505697	69.4922967	64.2396031	43.5062777	53.3469834	76.461	64.4799204	72.0633008	41.9641687	64.4267992	56.6374387	68.744896	61.6200704	79.54668	64.5048643
	Cell_5	66.1565384	68.9150098	42.9165237	58.969122	55.44	79.874432	52.923	74.5909181	51.129	89.4168888	40.647	50.9924689	62.571362	135.20198	69.4653323	103.624621	37.7039948	52.1066494	123.297358	126.92687	52.1136	53.4520327	70.9125418	30.6774	95.5662365	41.7200984	89.8692623	50.025747	135.93444	117.001899		44.8435466	119.741693	52.8290515	74.0715939	62.879355	50.757324	49.7214603	65.7086719	68.0621382	47.6497327	82.1038082	47.6298123	64.7932298	96.7089215	69.1653851	45.6149591	102.767029
	Cell_6	101.536001	84.6228368	34.3735854	92.074594	79.89795	132.696359	51.129	109.850311	45.747	52.026	47.023	35.54865	70.4509652	111.16327	58.80438	125.213083	34.1352	28.9653684	86.2097527	63.1520418	31.02	111.915166	51.7273	66.0864822	106.09472	42.3669217	88.4427661	80.4154113	58.52026	95.82936		46.9145076	75.5513061	51.7931878	131.417344	60.592833	53.5855314	59.044234	69.2927813	62.8347159	49.8899775	47.4377559	53.3822051	94.9682346	57.0932187	111.922168	49.2641558	63.3103297
	Cell_7	50.967	82.8112	46.412021	124.14552	55.44	70.8751164	57.408	60.003668	48.438	55.8562466	43.038	48.9489083	56.892026	57.51129	94.74039	65.23346	37.70388	45.5619787	86.1352654	118.696289	48.3912	47.999367	113.956649	69.0020622	102.855187	44.630803	101.933854	81.414451	115.694312	102.36318		52.3174711	79.8277952	56.3571968	50.0812049	97.1771851	55.9366427	47.6497327	67.5007267	67.465102	78.7256453	70.7875622	50.6210565	99.681892	100.204425	68.6070318	61.7593797	89.8085717
	Cell_8	48.208132	67.5986464	35.2528638	85.867318	64.35	87.89	87.009	55.865484	55.8562466	77.021802	72.527	46.60823	56.892026	145.442557	91.47348	92.725776	75.023139	51.3163652	125.1655	117.479757	75.0596646	52.5304459	52.761846	85.0377528	99.6156533	47.8426037	42.65838	116.017829	62.8286256	118.968317		52.4006185	77.6895507	56.9725065	68.0980782	54.876528	52.8290515	80.7973729	59.7351563	75.2265738	53.8649152	52.4552109	76.3917762	81.8343298	59.4235542	67.9078326	52.9133526	142.757019
	Cell_9	56.3767911	67.5986464	24.8941	86.901864	49.5	94.8367142	43.953	71.383674	54.717	54.3736194	68.542	46.2625154	61.0805181	60.1243003	92.56245	97.0054272	70.0454304	31.9596804	57.934576	60.39	73.3792248	44.85	123.297358	38.7939942	113.921433	40.7498636	70.7334032	116.017829	111.139418	135.867717		42.040825	79.8277952	59.044234	56.4745502	59.1412219	52.8290515	85.9766917	69.2927813	72.4196725	52.8290515	46.5254915	71.789862	56.6374387	71.0752315	71.68049	87.8430309	57.9349244
	Cell_10	49.1468996	65.7952	26.7729	60.003668	90.09	58.938	68.942523	124.644319	50.232	52.026	79.1062823	66.35748	72.567741	82.837446	65.882685	45.82	50.6119507	44.3292	162.088284	70.42464	67.7777568	116.474185	60.003668	55.4346	74.451	43.3497695	92.3884024	80.433554	116.605291	132.733247		50.4489899	121.167189	51.7931878	70.4874845	62.879355	80.7973729	61.1159616	62.7219141	103.28728	54.900779	50.1745496	51.5414394	65.6994289	54.7628833	101.861749	76.72954	64.6243177
[truncated: 430 more rows]
[truncated: 103 more columns]

## Sheet: Fig 1 j and k
		Viability
		Without LPS						With LPS						Without LPS															With LPS															Without LPS
[truncated: 72 more rows]
[truncated: 14 more columns]

## Sheet: Fig 2a
									Correlation
						Linear regression			Spearman r
			Monkeys	Sars Cov-2 RNA (2delta delta CT)		Best-fit values			r	-0.6468
			Wuhan_6	8.25		Slope	-5.049		95% confidence interval	-0,8337 to -0,3271
[truncated: 42 more rows]

## Sheet: Fig 2b
		monkeys	MFI (intra) SPIKE	monkeys	MFI (intra) SPIKE	monkeys	MFI (intra) SPIKE
[truncated: 16 more rows]

[truncated: 30 more sheets: Fig 2c, Fig 2g, Fig 2f, Fig3 a,b,c,e and extended Fig 4, Fig 3b, Fig 3c, Fig 3d and extendted Fig 4c,d , Fig 4b and and extended Fig f, Fig4 c,d,e, Fig 4f, Fig 5a, b and extended Fig 5, Fig 5c and f, Fig 5d,E and extended Fig5, Fig 6a and extened Fig 6, Fig 6b, Fig 6 c,d,e and extended Fig 6, extended fig 6, Fig 6d, Fig 6g and extended Fig 6, Fig 6 i …]
